# Supplementary material for: Unveiling the Cold Acclimation of Alfalfa: Insights into Its Starch-Soluble Sugar Dynamic Transformation
Source: Plants (Basel). 2025 Apr 26;14(9):1313. doi: 10.3390/plants14091313 (PMC12073796; doi:10.3390/plants14091313)
Supplement: Supplementary file 1 [file plants-14-01313-s001.zip]

Archive with 2 entries (2 files):
- Additional file 1.xls
- plants-3577289-supplementary.pdf
