# Supplementary material for: Unveiling the Cold Acclimation of Alfalfa: Insights into Its Starch-Soluble Sugar Dynamic Transformation
Source: Plants (Basel). 2025 Apr 26;14(9):1313. doi: 10.3390/plants14091313 (PMC12073796; doi:10.3390/plants14091313)
Supplement: Supplementary file 1 [file plants-14-01313-s001.zip › Additional file 1.xls]

## Sheet: Table S1
A summary of the transcriptome sequencing and assembly results in the fall dormant (ZD) and non-dormant (SD) alfalfa
Sample	RawDatas	CleanData(%)	Q20(%)	Q30(%)	N(%)	GC(%)	Multiple_Mapped(%)	Total_Mapped(%)
SD Leaf phase1-1	43759290	43644466 (99.74%)	6326434455 (97.25%)	5992725994 (92.12%)	86616 (0.00%)	2707775545 (41.63%)	23611742 (54.10%)	41353831 (94.75%)
SD Leaf phase1-2	44729602	44614994 (99.74%)	6453189631 (97.33%)	6121505129 (92.32%)	89037 (0.00%)	2769790256 (41.77%)	24558417 (55.05%)	42408326 (95.06%)
SD Leaf phase1-3	49752416	49621568 (99.74%)	7194556271 (97.29%)	6820584496 (92.23%)	98702 (0.00%)	3091689296 (41.81%)	27054390 (54.52%)	47007112 (94.73%)
SD Leaf phase2-1	45295902	45179810 (99.74%)	6539405783 (97.15%)	6194006402 (92.02%)	94387 (0.00%)	2802608976 (41.64%)	24151200 (53.46%)	42070036 (93.12%)
SD Leaf phase2-2	52624960	52497080 (99.76%)	7597942210 (97.18%)	7196941035 (92.05%)	108956 (0.00%)	3244371059 (41.50%)	28187571 (53.69%)	49374229 (94.05%)
SD Leaf phase2-3	55174940	55014200 (99.71%)	7946193416 (97.16%)	7523803908 (91.99%)	113342 (0.00%)	3393083236 (41.49%)	29595242 (53.80%)	51812766 (94.18%)
SD Leaf phase3-1	51494946	51366702 (99.75%)	7443393421 (97.29%)	7061141138 (92.29%)	107210 (0.00%)	3179792485 (41.56%)	27426406 (53.39%)	48475879 (94.37%)
SD Leaf phase3-2	46086834	45934964 (99.67%)	6639718770 (97.04%)	6278369293 (91.76%)	94711 (0.00%)	2840848180 (41.52%)	24109316 (52.49%)	43112488 (93.86%)
SD Leaf phase3-3	48895636	48738014 (99.68%)	7042065856 (97.18%)	6671715383 (92.07%)	100654 (0.00%)	3023795197 (41.73%)	26216012 (53.79%)	46044761 (94.48%)
ZD Leaf phase1-1	43760736	43650646 (99.75%)	6325591676 (97.28%)	5990300948 (92.12%)	86729 (0.00%)	2723483105 (41.88%)	23337733 (53.47%)	41332860 (94.69%)
ZD Leaf phase1-2	51444640	51305930 (99.73%)	7424525059 (97.25%)	7032698232 (92.12%)	100883 (0.00%)	3189877246 (41.78%)	27539123 (53.68%)	48215050 (93.98%)
ZD Leaf phase1-3	49750144	49600694 (99.70%)	7186747018 (97.27%)	6808291218 (92.14%)	99735 (0.00%)	3073625271 (41.60%)	25388527 (51.19%)	45100587 (90.93%)
ZD Leaf phase2-1	46911268	46794346 (99.75%)	6775825871 (97.21%)	6420043749 (92.10%)	97575 (0.00%)	2901086940 (41.62%)	24618022 (52.61%)	43840839 (93.69%)
ZD Leaf phase2-2	46800040	46663202 (99.71%)	6732896226 (97.08%)	6368755770 (91.83%)	96182 (0.00%)	2902406441 (41.85%)	24897358 (53.36%)	43867829 (94.01%)
ZD Leaf phase2-3	58261942	58095706 (99.71%)	8408731627 (97.14%)	7958968541 (91.94%)	120874 (0.00%)	3613399748 (41.74%)	30612075 (52.69%)	54565988 (93.93%)
ZD Leaf phase3-1	50530686	50394486 (99.73%)	7278738724 (97.09%)	6882421456 (91.81%)	101664 (0.00%)	3111627329 (41.51%)	26859041 (53.30%)	47334712 (93.93%)
ZD Leaf phase3-2	50600624	50468132 (99.74%)	7291555971 (97.08%)	6898586723 (91.84%)	103982 (0.00%)	3116668842 (41.49%)	26429555 (52.37%)	47377600 (93.88%)
ZD Leaf phase3-3	58828598	58651854 (99.70%)	8462096405 (97.04%)	8003543817 (91.78%)	121611 (0.00%)	3598417136 (41.27%)	30419042 (51.87%)	54703684 (93.27%)
SD Root phase1-1	52216736	51981864 (99.55%)	7489504322 (96.97%)	7083310994 (91.71%)	106130 (0.00%)	3204280679 (41.49%)	27207597 (52.34%)	48746564 (93.78%)
SD Root phase1-2	49424024	49219562 (99.59%)	7105325507 (97.00%)	6718141553 (91.72%)	101251 (0.00%)	3038114127 (41.48%)	25491223 (51.79%)	46208170 (93.88%)
SD Root phase1-3	52254840	52072622 (99.65%)	7507613336 (97.04%)	7105192681 (91.84%)	106332 (0.00%)	3215084931 (41.56%)	27138195 (52.12%)	48910271 (93.93%)
SD Root phase2-1	43700228	43548464 (99.65%)	6270424631 (97.05%)	5931633102 (91.81%)	90059 (0.00%)	2670441749 (41.33%)	23142149 (53.14%)	40825108 (93.75%)
SD Root phase2-2	47799392	47650024 (99.69%)	6883096844 (97.04%)	6503503800 (91.69%)	98320 (0.00%)	2924491439 (41.23%)	24184472 (50.76%)	44628493 (93.66%)
SD Root phase2-3	42367734	42224684 (99.66%)	6081024097 (97.01%)	5750898650 (91.75%)	88174 (0.00%)	2589308286 (41.31%)	21686041 (51.36%)	39551097 (93.67%)
SD Root phase3-1	45864830	45737592 (99.72%)	6597770809 (97.03%)	6241064902 (91.79%)	95568 (0.00%)	2802257597 (41.21%)	23726866 (51.88%)	42563953 (93.06%)
SD Root phase3-2	48222116	48153814 (99.86%)	6893769088 (97.23%)	6541709097 (92.26%)	100013 (0.00%)	3052398216 (43.05%)	26755476 (55.56%)	45271148 (94.02%)
SD Root phase3-3	54550248	54454334 (99.82%)	7845101442 (97.14%)	7430472690 (92.01%)	112132 (0.00%)	3380746889 (41.86%)	28877038 (53.03%)	50934733 (93.54%)
SD Root phase4-1	53748342	53624920 (99.77%)	7756332987 (97.08%)	7338102578 (91.85%)	111741 (0.00%)	3316529876 (41.51%)	28188185 (52.57%)	50224289 (93.66%)
SD Root phase4-2	48991504	48876458 (99.77%)	7065707174 (97.23%)	6699548700 (92.19%)	101510 (0.00%)	3016427371 (41.51%)	25853854 (52.90%)	45788080 (93.68%)
SD Root phase4-3	48097440	47941206 (99.68%)	6918801417 (97.04%)	6543141974 (91.77%)	101728 (0.00%)	2947585763 (41.34%)	25361639 (52.90%)	44844100 (93.54%)
ZD Root phase1-1	49463738	49255404 (99.58%)	7099809079 (96.82%)	6700750840 (91.38%)	100945 (0.00%)	3039661262 (41.45%)	25150034 (51.06%)	45712235 (92.81%)
ZD Root phase1-2	46305808	46125094 (99.61%)	6631891027 (96.64%)	6241199135 (90.95%)	94905 (0.00%)	2837092707 (41.34%)	23402020 (50.74%)	42565818 (92.28%)
ZD Root phase1-3	46927628	46741108 (99.60%)	6730694361 (97.01%)	6360819505 (91.68%)	95577 (0.00%)	2865235531 (41.30%)	23870004 (51.07%)	43342116 (92.73%)
ZD Root phase2-1	37097002	36940636 (99.58%)	5321558657 (96.96%)	5029842986 (91.64%)	76796 (0.00%)	2264620343 (41.26%)	18441986 (49.93%)	34054663 (92.19%)
ZD Root phase2-2	40334160	40143360 (99.53%)	5782712188 (97.05%)	5473839661 (91.87%)	83846 (0.00%)	2460604562 (41.30%)	20237059 (50.41%)	37037533 (92.27%)
ZD Root phase2-3	50130004	49915758 (99.57%)	7177431620 (96.82%)	6774739940 (91.39%)	102746 (0.00%)	3069982684 (41.41%)	25095557 (50.28%)	46021161 (92.20%)
ZD Root phase3-1	44337990	44153394 (99.58%)	6334099385 (96.53%)	5957842259 (90.80%)	91003 (0.00%)	2750923053 (41.92%)	22421510 (50.78%)	40036449 (90.68%)
ZD Root phase3-2	43717894	43554894 (99.63%)	6266956497 (96.99%)	5926433273 (91.72%)	89088 (0.00%)	2690900015 (41.65%)	22568439 (51.82%)	39993324 (91.83%)
ZD Root phase3-3	45330790	45136400 (99.57%)	6496633076 (96.89%)	6140559327 (91.58%)	94404 (0.00%)	2794277521 (41.67%)	22940877 (50.83%)	41219554 (91.33%)
ZD Root phase4-1	48496206	48301194 (99.60%)	6959729222 (97.01%)	6580893722 (91.73%)	100170 (0.00%)	2958057955 (41.23%)	24844310 (51.44%)	44450660 (92.04%)
ZD Root phase4-2	44684362	44552006 (99.70%)	6427220975 (97.03%)	6081164584 (91.81%)	92619 (0.00%)	2736900025 (41.32%)	22693614 (50.94%)	40924348 (91.87%)
ZD Root phase4-3	54094184	53911004 (99.66%)	7755706554 (96.97%)	7328472803 (91.62%)	112371 (0.00%)	3300474856 (41.26%)	27558308 (51.12%)	49627795 (92.07%)

## Sheet: Table S2
GO ID (level1)	GO Term (level1)	GO ID (level2)	GO Term (level2)	SD Leaf phase1 vs ZD Leaf phase1 up-regulated genes	SD Leaf phase1 vs ZD Leaf phase1 down-regulated genes	SD Leaf phase1 vs ZD Leaf phase1 up-regulated genes	SD Leaf phase1 vs ZD Leaf phase1 down-regulated genes
GO:0008150	Biological Process	GO:0008152	metabolic process	510	317	MS.gene000541(sen1),MS.gene001673(DCP5),MS.gene001701(Cherp),MS.gene002059(PETF),MS.gene003310(At4g20940),MS.gene003642(ADC1),MS.gene003731(AGPS1),MS.gene004811(UAH),MS.gene006197(CHIT3),MS.gene00641(At4g26910),MS.gene00646(--),MS.gene007394(SPCC1235.04c),MS.gene007984(TUFA),MS.gene008024(MDIS2),MS.gene008144(WAKL20),MS.gene009662(CYP73A3),MS.gene009720(OMT3),MS.gene009858(CYP84A1),MS.gene009962(…	MS.gene001273(At5g26710),MS.gene001820(TPS4),MS.gene002379(TP53I3),MS.gene002695(PTAC12),MS.gene002969(CYP72A67),MS.gene004895(VTE3),MS.gene005133(IAA16),MS.gene006659(VOZ1),MS.gene006791(CDF3),MS.gene006821(WRKY3),MS.gene00765(SRF8),MS.gene007891(At5g53970),MS.gene008069(LHCB4.3),MS.gene00811(CYP72A67),MS.gene008468(SAMT),MS.gene00942(At3g06270),MS.gene00954(P4H4),MS.gene009679(WNK5),MS.gene0101…
GO:0008150	Biological Process	GO:0044699	single-organism process	321	210	MS.gene001673(DCP5),MS.gene003642(ADC1),MS.gene003731(AGPS1),MS.gene004395(ABCC2),MS.gene004811(UAH),MS.gene00641(At4g26910),MS.gene00646(--),MS.gene007394(SPCC1235.04c),MS.gene009408(HEX6),MS.gene009662(CYP73A3),MS.gene009858(CYP84A1),MS.gene009962(MTERF4),MS.gene010357(ABA2),MS.gene012085(CPP1),MS.gene012448(MIRO1),MS.gene012623(SUC1),MS.gene012625(asp),MS.gene013600(F3H-2),MS.gene013616(At5g53…	MS.gene001273(At5g26710),MS.gene001820(TPS4),MS.gene002379(TP53I3),MS.gene002969(CYP72A67),MS.gene003676(VHA-a3),MS.gene006659(VOZ1),MS.gene007811(CAT8),MS.gene007812(CAT8),MS.gene007891(At5g53970),MS.gene00811(CYP72A67),MS.gene00954(P4H4),MS.gene009679(WNK5),MS.gene010184(DHAPS-1),MS.gene011499(fusA1),MS.gene012654(Bp10),MS.gene012681(SDRA),MS.gene014306(MSSP2),MS.gene014752(DCAF1),MS.gene015549…
GO:0008150	Biological Process	GO:0051704	multi-organism process	14	23	MS.gene013657(VPS45),MS.gene015568(CDC5),MS.gene037354(STT3A),MS.gene047111(TULP8),MS.gene052932(VPS45),MS.gene064435(GAPB),MS.gene35751(petC),MS.gene43635(GLY1),MS.gene47927(LSD1),MS.gene60621(SARD4),MS.gene72999(ATPD),MS.gene75639(rpsA),MS.gene77002(PIX13),MSTRG.119772(GAPC1)	MS.gene001820(TPS4),MS.gene010184(DHAPS-1),MS.gene027460(TPS4),MS.gene034942(CSLA9),MS.gene057240(--),MS.gene067385(At1g32060),MS.gene071130(TPS4),MS.gene20555(PGIC1),MS.gene40911(RGLG3),MS.gene49048(DAPB3),MS.gene51356(TPS4),MS.gene51357(TPS4),MS.gene75347(ADS3),MS.gene93887(CEPR2),MSTRG.118069(AGO4),MSTRG.118070(AGO4),MSTRG.118071(AGO4),MSTRG.118102(LOX1),MSTRG.131961(VDAC4),MSTRG.16588(--),MST…
GO:0008150	Biological Process	GO:0002376	immune system process	13	7	MS.gene015568(CDC5),MS.gene036541(SYD),MS.gene037354(STT3A),MS.gene04757(PLSP1),MS.gene24268(SSRP1),MS.gene27876(rimM),MS.gene29091(HEMC),MS.gene35751(petC),MS.gene38274(RCCR),MS.gene43635(GLY1),MS.gene60621(SARD4),MS.gene72999(ATPD),MS.gene77002(PIX13)	MS.gene010184(DHAPS-1),MS.gene035277(SYD),MS.gene067385(At1g32060),MSTRG.118069(AGO4),MSTRG.118070(AGO4),MSTRG.118071(AGO4),MSTRG.2916(CSP41B)
GO:0008150	Biological Process	GO:0048511	rhythmic process	3	3	MS.gene068096(DPE2),MS.gene37446(ELF3),MS.gene88890(GI)	MS.gene32838(ELF3),MSTRG.2916(CSP41B),MSTRG.78549(APRR2)
GO:0008150	Biological Process	GO:0048518	positive regulation of biological process	11	8	MS.gene015568(CDC5),MS.gene028304(UREG),MS.gene061967(At5g18200),MS.gene068096(DPE2),MS.gene27876(rimM),MS.gene34136(YDA),MS.gene38274(RCCR),MS.gene73675(At5g63710),MS.gene88890(GI),MSTRG.21528(ROS1),MSTRG.32263(ROS1)	MS.gene006659(VOZ1),MS.gene011499(fusA1),MS.gene023961(At1g01540),MSTRG.118069(AGO4),MSTRG.118070(AGO4),MSTRG.118071(AGO4),MSTRG.18021(MIK2),MSTRG.2916(CSP41B)
GO:0008150	Biological Process	GO:0032502	developmental process	64	42	MS.gene009962(MTERF4),MS.gene012085(CPP1),MS.gene012625(asp),MS.gene013616(At5g53140),MS.gene015584(Kdm5a),MS.gene028713(REV),MS.gene030565(DGK2),MS.gene031245(ATHB-8),MS.gene032118(UBP14),MS.gene036541(SYD),MS.gene036742(Brap),MS.gene037902(NSN1),MS.gene040118(ER-ANT1),MS.gene048867(ACS1),MS.gene050540(FLK),MS.gene057017(BGAL17),MS.gene059857(GCR2),MS.gene069737(SPK1),MS.gene071062(GPAT6),MS.gen…	MS.gene006659(VOZ1),MS.gene009679(WNK5),MS.gene011499(fusA1),MS.gene012681(SDRA),MS.gene014752(DCAF1),MS.gene020498(--),MS.gene029017(DHAD),MS.gene035277(SYD),MS.gene055502(At4g24930),MS.gene056084(PLDZETA1),MS.gene057682(UPL3),MS.gene058760(--),MS.gene058935(ARF10),MS.gene060524(KIC),MS.gene060812(Brap),MS.gene067385(At1g32060),MS.gene067853(NOM1),MS.gene072988(DCAF1),MS.gene32190(EMB3004),MS.ge…
GO:0008150	Biological Process	GO:0022610	biological adhesion	5	1	MS.gene028713(REV),MS.gene031245(ATHB-8),MS.gene22595(HD1),MS.gene34136(YDA),MS.gene58930(TON2)	MSTRG.85202(--)
GO:0008150	Biological Process	GO:0051179	localization	101	75	MS.gene001251(--),MS.gene004395(ABCC2),MS.gene00646(--),MS.gene009408(HEX6),MS.gene012623(SUC1),MS.gene013657(VPS45),MS.gene017600(ABCF4),MS.gene022057(ABCF4),MS.gene025063(ACA8),MS.gene027146(RH38),MS.gene030565(DGK2),MS.gene033489(TIC20-II),MS.gene036541(SYD),MS.gene040095(DCD),MS.gene040118(ER-ANT1),MS.gene044300(ZIP5),MS.gene045327(SEC23),MS.gene047111(TULP8),MS.gene047287(INT4),MS.gene049014…	MS.gene003676(VHA-a3),MS.gene007811(CAT8),MS.gene007812(CAT8),MS.gene014306(MSSP2),MS.gene014752(DCAF1),MS.gene015474(KEU),MS.gene015549(SIS8),MS.gene015707(DELTA-ADR),MS.gene017270(CBSX3),MS.gene021652(POR1),MS.gene022442(RCOM_1506700),MS.gene023243(NPF8.3),MS.gene025048(Slc37a1),MS.gene031092(VTI13),MS.gene032361(CAT8),MS.gene033222(DEGP9),MS.gene034942(CSLA9),MS.gene035277(SYD),MS.gene04534(AM…
GO:0008150	Biological Process	GO:0009987	cellular process	424	267	MS.gene000541(sen1),MS.gene001673(DCP5),MS.gene002059(PETF),MS.gene003310(At4g20940),MS.gene003642(ADC1),MS.gene003731(AGPS1),MS.gene004395(ABCC2),MS.gene004811(UAH),MS.gene00641(At4g26910),MS.gene00646(--),MS.gene007394(SPCC1235.04c),MS.gene007984(TUFA),MS.gene008024(MDIS2),MS.gene008144(WAKL20),MS.gene009408(HEX6),MS.gene009962(MTERF4),MS.gene010357(ABA2),MS.gene012020(PPA4),MS.gene012085(CPP1)…	MS.gene001273(At5g26710),MS.gene001820(TPS4),MS.gene002695(PTAC12),MS.gene003676(VHA-a3),MS.gene005133(IAA16),MS.gene006659(VOZ1),MS.gene00765(SRF8),MS.gene007891(At5g53970),MS.gene008069(LHCB4.3),MS.gene00942(At3g06270),MS.gene009679(WNK5),MS.gene010184(DHAPS-1),MS.gene011071(PAPS4),MS.gene011499(fusA1),MS.gene011566(ERF5),MS.gene012681(SDRA),MS.gene013679(Supt5h),MS.gene014306(MSSP2),MS.gene014…
GO:0008150	Biological Process	GO:0050896	response to stimulus	97	76	MS.gene012448(MIRO1),MS.gene013657(VPS45),MS.gene015568(CDC5),MS.gene017291(ARF8),MS.gene020140(AIR12),MS.gene027146(RH38),MS.gene027577(MLP423),MS.gene028479(EX1),MS.gene030565(DGK2),MS.gene036541(SYD),MS.gene037354(STT3A),MS.gene038495(GEK1),MS.gene040095(DCD),MS.gene040098(PAP3),MS.gene047111(TULP8),MS.gene04757(PLSP1),MS.gene047640(HSF24),MS.gene048998(ARF5),MS.gene05030(PAO4),MS.gene052878(C…	MS.gene001820(TPS4),MS.gene005133(IAA16),MS.gene006659(VOZ1),MS.gene007811(CAT8),MS.gene007812(CAT8),MS.gene009679(WNK5),MS.gene010184(DHAPS-1),MS.gene010367(HSF24),MS.gene012681(SDRA),MS.gene014752(DCAF1),MS.gene017270(CBSX3),MS.gene022807(AIR12),MS.gene025548(At1g55090),MS.gene027460(TPS4),MS.gene032361(CAT8),MS.gene034942(CSLA9),MS.gene035277(SYD),MS.gene037064(LIG4),MS.gene041417(v1g244155),M…
GO:0008150	Biological Process	GO:0032501	multicellular organismal process	48	30	MS.gene012625(asp),MS.gene028713(REV),MS.gene030565(DGK2),MS.gene031245(ATHB-8),MS.gene036541(SYD),MS.gene036742(Brap),MS.gene037902(NSN1),MS.gene040118(ER-ANT1),MS.gene048867(ACS1),MS.gene050540(FLK),MS.gene059857(GCR2),MS.gene069737(SPK1),MS.gene071062(GPAT6),MS.gene09688(LON1),MS.gene21765(4CL3),MS.gene22595(HD1),MS.gene24268(SSRP1),MS.gene24842(EMB1796),MS.gene29091(HEMC),MS.gene30381(GLP1),M…	MS.gene006659(VOZ1),MS.gene011499(fusA1),MS.gene014752(DCAF1),MS.gene029017(DHAD),MS.gene035277(SYD),MS.gene055502(At4g24930),MS.gene058760(--),MS.gene058935(ARF10),MS.gene060812(Brap),MS.gene067385(At1g32060),MS.gene072988(DCAF1),MS.gene32838(ELF3),MS.gene49048(DAPB3),MS.gene52605(FAS1),MS.gene52656(POLD2),MS.gene53150(--),MS.gene75527(MKP1),MS.gene93887(CEPR2),MSTRG.117016(GEN1),MSTRG.118069(AG…
GO:0008150	Biological Process	GO:0023052	signaling	32	18	MS.gene012448(MIRO1),MS.gene017291(ARF8),MS.gene020140(AIR12),MS.gene030565(DGK2),MS.gene036541(SYD),MS.gene048998(ARF5),MS.gene059857(GCR2),MS.gene071649(MIRO1),MS.gene07402(IAA14),MS.gene09021(AHK3),MS.gene24842(EMB1796),MS.gene30782(LAX3),MS.gene32824(HEMH),MS.gene35751(petC),MS.gene36334(IAA8),MS.gene36370(IAA26),MS.gene37446(ELF3),MS.gene43507(BCAT2),MS.gene44096(MIRO1),MS.gene47927(LSD1),MS…	MS.gene006659(VOZ1),MS.gene014752(DCAF1),MS.gene022807(AIR12),MS.gene034942(CSLA9),MS.gene035277(SYD),MS.gene058935(ARF10),MS.gene06198(ARF5),MS.gene067385(At1g32060),MS.gene072988(DCAF1),MS.gene073511(ARF9),MS.gene08443(MIRO1),MS.gene32838(ELF3),MS.gene40911(RGLG3),MS.gene73088(ABA2),MS.gene75527(MKP1),MSTRG.105407(Os08g0191100),MSTRG.2916(CSP41B),MSTRG.78549(APRR2)
GO:0008150	Biological Process	GO:0022414	reproductive process	27	22	MS.gene012085(CPP1),MS.gene012625(asp),MS.gene015584(Kdm5a),MS.gene028713(REV),MS.gene031245(ATHB-8),MS.gene032118(UBP14),MS.gene036541(SYD),MS.gene050540(FLK),MS.gene057017(BGAL17),MS.gene059857(GCR2),MS.gene071062(GPAT6),MS.gene24268(SSRP1),MS.gene24842(EMB1796),MS.gene34136(YDA),MS.gene43635(GLY1),MS.gene48445(OVA6),MS.gene49855(ATXR3),MS.gene55490(CSN3),MS.gene61722(SBT1.7),MS.gene72749(RH1),…	MS.gene011499(fusA1),MS.gene014752(DCAF1),MS.gene020498(--),MS.gene035277(SYD),MS.gene057682(UPL3),MS.gene058935(ARF10),MS.gene067853(NOM1),MS.gene072988(DCAF1),MS.gene32190(EMB3004),MS.gene52656(POLD2),MS.gene75527(MKP1),MS.gene93887(CEPR2),MSTRG.117016(GEN1),MSTRG.118069(AGO4),MSTRG.118070(AGO4),MSTRG.118071(AGO4),MSTRG.118102(LOX1),MSTRG.132169(ALDH5F1),MSTRG.81723(TBL2),MSTRG.85202(--),MSTRG.…
GO:0008150	Biological Process	GO:0000003	reproduction	27	22	MS.gene012085(CPP1),MS.gene012625(asp),MS.gene015584(Kdm5a),MS.gene028713(REV),MS.gene031245(ATHB-8),MS.gene032118(UBP14),MS.gene036541(SYD),MS.gene050540(FLK),MS.gene057017(BGAL17),MS.gene059857(GCR2),MS.gene071062(GPAT6),MS.gene24268(SSRP1),MS.gene24842(EMB1796),MS.gene34136(YDA),MS.gene43635(GLY1),MS.gene48445(OVA6),MS.gene49855(ATXR3),MS.gene55490(CSN3),MS.gene61722(SBT1.7),MS.gene72749(RH1),…	MS.gene011499(fusA1),MS.gene014752(DCAF1),MS.gene020498(--),MS.gene035277(SYD),MS.gene057682(UPL3),MS.gene058935(ARF10),MS.gene067853(NOM1),MS.gene072988(DCAF1),MS.gene32190(EMB3004),MS.gene52656(POLD2),MS.gene75527(MKP1),MS.gene93887(CEPR2),MSTRG.117016(GEN1),MSTRG.118069(AGO4),MSTRG.118070(AGO4),MSTRG.118071(AGO4),MSTRG.118102(LOX1),MSTRG.132169(ALDH5F1),MSTRG.81723(TBL2),MSTRG.85202(--),MSTRG.…
GO:0008150	Biological Process	GO:0040007	growth	7	6	MS.gene013616(At5g53140),MS.gene028713(REV),MS.gene031245(ATHB-8),MS.gene032118(UBP14),MS.gene30782(LAX3),MS.gene34136(YDA),MS.gene36787(At3g16270)	MS.gene012681(SDRA),MS.gene058935(ARF10),MS.gene50030(BGAL1),MSTRG.766(SAB),MSTRG.85202(--),MSTRG.89086(VHA-A)
GO:0008150	Biological Process	GO:0065007	biological regulation	149	89	MS.gene001673(DCP5),MS.gene009962(MTERF4),MS.gene012448(MIRO1),MS.gene012625(asp),MS.gene013597(PME34),MS.gene013657(VPS45),MS.gene014020(CG31559),MS.gene015512(SGR),MS.gene015568(CDC5),MS.gene015584(Kdm5a),MS.gene017291(ARF8),MS.gene020140(AIR12),MS.gene02489(Supt5h),MS.gene028304(UREG),MS.gene028309(BHLH144),MS.gene028479(EX1),MS.gene028713(REV),MS.gene030155(CIPK1),MS.gene030565(DGK2),MS.gene0…	MS.gene002695(PTAC12),MS.gene005133(IAA16),MS.gene006659(VOZ1),MS.gene006791(CDF3),MS.gene006821(WRKY3),MS.gene010367(HSF24),MS.gene011499(fusA1),MS.gene011566(ERF5),MS.gene012681(SDRA),MS.gene013679(Supt5h),MS.gene014752(DCAF1),MS.gene015549(SIS8),MS.gene017270(CBSX3),MS.gene021425(SIGC),MS.gene021652(POR1),MS.gene022807(AIR12),MS.gene023961(At1g01540),MS.gene034942(CSLA9),MS.gene035277(SYD),MS.…
GO:0008150	Biological Process	GO:0050789	regulation of biological process	137	81	MS.gene001673(DCP5),MS.gene009962(MTERF4),MS.gene012448(MIRO1),MS.gene012625(asp),MS.gene013597(PME34),MS.gene013657(VPS45),MS.gene015512(SGR),MS.gene015568(CDC5),MS.gene015584(Kdm5a),MS.gene017291(ARF8),MS.gene020140(AIR12),MS.gene02489(Supt5h),MS.gene028304(UREG),MS.gene028309(BHLH144),MS.gene028713(REV),MS.gene030155(CIPK1),MS.gene030565(DGK2),MS.gene031245(ATHB-8),MS.gene036541(SYD),MS.gene03…	MS.gene002695(PTAC12),MS.gene005133(IAA16),MS.gene006659(VOZ1),MS.gene006791(CDF3),MS.gene006821(WRKY3),MS.gene010367(HSF24),MS.gene011499(fusA1),MS.gene011566(ERF5),MS.gene013679(Supt5h),MS.gene014752(DCAF1),MS.gene015549(SIS8),MS.gene021425(SIGC),MS.gene021652(POR1),MS.gene022807(AIR12),MS.gene023961(At1g01540),MS.gene034942(CSLA9),MS.gene035277(SYD),MS.gene036416(PPCK1),MS.gene038125(RLT1),MS.…
GO:0008150	Biological Process	GO:0071840	cellular component organization or biogenesis	68	53	MS.gene001673(DCP5),MS.gene00646(--),MS.gene012085(CPP1),MS.gene012625(asp),MS.gene013597(PME34),MS.gene01946(PDS5),MS.gene028713(REV),MS.gene031245(ATHB-8),MS.gene033489(TIC20-II),MS.gene036541(SYD),MS.gene04757(PLSP1),MS.gene053518(DJ1C),MS.gene064435(GAPB),MS.gene066477(SMC4),MS.gene066519(APM1),MS.gene068096(DPE2),MS.gene069737(SPK1),MS.gene070632(EXPA10),MS.gene09688(LON1),MS.gene21731(--),M…	MS.gene001273(At5g26710),MS.gene011499(fusA1),MS.gene015707(DELTA-ADR),MS.gene017270(CBSX3),MS.gene022442(RCOM_1506700),MS.gene034942(CSLA9),MS.gene035277(SYD),MS.gene045210(HHL1),MS.gene045213(HHL1),MS.gene045216(HHL1),MS.gene049694(EXPA13),MS.gene050630(TUBG1),MS.gene054954(ndhO),MS.gene056084(PLDZETA1),MS.gene057682(UPL3),MS.gene060524(KIC),MS.gene066801(HHL1),MS.gene067385(At1g32060),MS.gene0…
GO:0008150	Biological Process	GO:0048519	negative regulation of biological process	16	10	MS.gene012625(asp),MS.gene013597(PME34),MS.gene036541(SYD),MS.gene037902(NSN1),MS.gene04757(PLSP1),MS.gene06145(--),MS.gene074436(SBT1.4),MS.gene24268(SSRP1),MS.gene27876(rimM),MS.gene30458(PME2.1),MS.gene61722(SBT1.7),MS.gene87429(RNU1),MS.gene99986(ELF6),MSTRG.21528(ROS1),MSTRG.29988(--),MSTRG.32263(ROS1)	MS.gene035277(SYD),MS.gene52605(FAS1),MS.gene52656(POLD2),MS.gene65084(KRP3),MS.gene66082(KRP3),MSTRG.118069(AGO4),MSTRG.118070(AGO4),MSTRG.118071(AGO4),MSTRG.132169(ALDH5F1),MSTRG.87962(--)
GO:0003674	Molecular Function	GO:0003824	catalytic activity	443	285	MS.gene000261(At3g60510),MS.gene003310(At4g20940),MS.gene003642(ADC1),MS.gene003731(AGPS1),MS.gene004395(ABCC2),MS.gene004811(UAH),MS.gene006197(CHIT3),MS.gene00641(At4g26910),MS.gene007984(TUFA),MS.gene008024(MDIS2),MS.gene008144(WAKL20),MS.gene009662(CYP73A3),MS.gene009720(OMT3),MS.gene009858(CYP84A1),MS.gene010281(GPAT3),MS.gene010357(ABA2),MS.gene010556(At2g18193),MS.gene012020(PPA4),MS.gene0…	MS.gene001273(At5g26710),MS.gene001417(--),MS.gene001820(TPS4),MS.gene002379(TP53I3),MS.gene002969(CYP72A67),MS.gene003378(GABA-TP1),MS.gene004416(CUL4),MS.gene004895(VTE3),MS.gene006317(--),MS.gene006772(VIT_19s0014g04930),MS.gene00765(SRF8),MS.gene007891(At5g53970),MS.gene00811(CYP72A67),MS.gene008468(SAMT),MS.gene00942(At3g06270),MS.gene00954(P4H4),MS.gene009679(WNK5),MS.gene011071(PAPS4),MS.g…
GO:0003674	Molecular Function	GO:0005198	structural molecule activity	12	2	MS.gene031299(RPL24),MS.gene03522(RPS18A),MS.gene27358(RPS9),MS.gene40233(PSRP6),MS.gene57388(rpsE),MS.gene61130(RPL23A),MS.gene69083(PSRP6),MS.gene75625(RPL34),MS.gene79605(RPL34),MS.gene92818(RPL34),MS.gene92819(RPL34),MS.gene93789(TUBA)	MS.gene065323(RPL1),MSTRG.92631(RPL34)
GO:0003674	Molecular Function	GO:0001071	nucleic acid binding transcription factor activity	24	16	MS.gene015568(CDC5),MS.gene015584(Kdm5a),MS.gene028309(BHLH144),MS.gene028713(REV),MS.gene031245(ATHB-8),MS.gene041128(HHO5),MS.gene047640(HSF24),MS.gene049085(DREB3),MS.gene05881(DREB3),MS.gene059131(--),MS.gene069887(At5g16180),MS.gene22595(HD1),MS.gene24268(SSRP1),MS.gene34045(GATA8),MS.gene36352(ATHB-15),MS.gene36361(MYBS3),MS.gene41702(NAC047),MS.gene47927(LSD1),MS.gene54803(GATA8),MS.gene62…	MS.gene010367(HSF24),MS.gene011566(ERF5),MS.gene021425(SIGC),MS.gene038125(RLT1),MS.gene055896(SIGF),MS.gene058935(ARF10),MS.gene069877(MYBS3),MS.gene09633(HAT22),MS.gene61028(AP1),MS.gene71222(AP1),MS.gene76534(ATHB-15),MS.gene77414(PHL7),MS.gene85671(PHL7),MS.gene90377(RAP2-2),MSTRG.25653(--),MSTRG.78549(APRR2)
GO:0003674	Molecular Function	GO:0005215	transporter activity	36	26	MS.gene004395(ABCC2),MS.gene009408(HEX6),MS.gene012623(SUC1),MS.gene025063(ACA8),MS.gene036552(At4g15545),MS.gene040118(ER-ANT1),MS.gene044300(ZIP5),MS.gene047287(INT4),MS.gene049014(KEA4),MS.gene049024(--),MS.gene052116(OEP16),MS.gene053018(NGTPT),MS.gene063506(ABCB25),MS.gene074503(CLC-E),MS.gene20723(ABCC14),MS.gene23358(VHA-c5),MS.gene25691(PHT1-5),MS.gene26716(IMPA1),MS.gene26742(Os05g015560…	MS.gene003676(VHA-a3),MS.gene007811(CAT8),MS.gene007812(CAT8),MS.gene014306(MSSP2),MS.gene015707(DELTA-ADR),MS.gene021652(POR1),MS.gene032361(CAT8),MS.gene035267(At4g15545),MS.gene04534(AMT1-3),MS.gene072035(AKT2),MS.gene08292(INT2),MS.gene27930(MRS2-4),MS.gene32277(CAT8),MS.gene38964(CAT8),MS.gene40101(KEA3),MS.gene46641(CHX28),MS.gene54370(INT1),MS.gene60915(ABCC2),MS.gene62424(NPF6.2),MS.gene6…
GO:0003674	Molecular Function	GO:0000988	transcription factor activity, protein binding	0	3	--	MS.gene021425(SIGC),MS.gene055896(SIGF),MSTRG.25653(--)
GO:0003674	Molecular Function	GO:0009055	electron carrier activity	1	0	MS.gene35751(petC)	--
GO:0003674	Molecular Function	GO:0004871	signal transducer activity	2	3	MS.gene072998(CRYD),MS.gene34136(YDA)	MS.gene023961(At1g01540),MSTRG.18021(MIK2),MSTRG.78549(APRR2)
GO:0003674	Molecular Function	GO:0005488	binding	364	227	MS.gene001673(DCP5),MS.gene002059(PETF),MS.gene003310(At4g20940),MS.gene003946(SAP8),MS.gene004062(UXS5),MS.gene004395(ABCC2),MS.gene004811(UAH),MS.gene00646(--),MS.gene007984(TUFA),MS.gene008024(MDIS2),MS.gene008144(WAKL20),MS.gene009662(CYP73A3),MS.gene009720(OMT3),MS.gene009858(CYP84A1),MS.gene009962(MTERF4),MS.gene010556(At2g18193),MS.gene011233(N),MS.gene012448(MIRO1),MS.gene012473(GAE1),MS.…	MS.gene000482(IPO11),MS.gene001273(At5g26710),MS.gene001820(TPS4),MS.gene002969(CYP72A67),MS.gene003378(GABA-TP1),MS.gene004416(CUL4),MS.gene006227(HIPP39),MS.gene006317(--),MS.gene006659(VOZ1),MS.gene006821(WRKY3),MS.gene00765(SRF8),MS.gene007891(At5g53970),MS.gene008069(LHCB4.3),MS.gene00811(CYP72A67),MS.gene00942(At3g06270),MS.gene00954(P4H4),MS.gene009679(WNK5),MS.gene010367(HSF24),MS.gene011…
GO:0003674	Molecular Function	GO:0016209	antioxidant activity	1	1	MS.gene040098(PAP3)	MS.gene055647(BAS1)
GO:0003674	Molecular Function	GO:0098772	molecular function regulator	3	1	MS.gene065082(B'BETA),MS.gene58930(TON2),MS.gene85190(PP2AB2)	MSTRG.118215(OsI_006296)
GO:0003674	Molecular Function	GO:0060089	molecular transducer activity	2	3	MS.gene072998(CRYD),MS.gene09021(AHK3)	MS.gene015549(SIS8),MS.gene072810(SIS8),MS.gene22621(SIS8)
GO:0005575	Cellular Component	GO:0005576	extracellular region	15	7	MS.gene001701(Cherp),MS.gene006197(CHIT3),MS.gene052753(IRX12),MS.gene057017(BGAL17),MS.gene064435(GAPB),MS.gene066240(CHIT3),MS.gene074436(SBT1.4),MS.gene29091(HEMC),MS.gene30381(GLP1),MS.gene34954(XTH28),MS.gene56689(IRX12),MS.gene60576(Cherp),MS.gene61722(SBT1.7),MS.gene89484(ANN1),MSTRG.119772(GAPC1)	MS.gene011499(fusA1),MS.gene037064(LIG4),MS.gene067385(At1g32060),MS.gene08340(XTH28),MS.gene50030(BGAL1),MSTRG.2916(CSP41B),MSTRG.89086(VHA-A)
GO:0005575	Cellular Component	GO:0044422	organelle part	84	62	MS.gene012085(CPP1),MS.gene012473(GAE1),MS.gene013657(VPS45),MS.gene015559(RPB2),MS.gene015573(--),MS.gene015574(RPB2),MS.gene024699(CHLD),MS.gene028301(NRPB7),MS.gene031299(RPL24),MS.gene033489(TIC20-II),MS.gene037354(STT3A),MS.gene040118(ER-ANT1),MS.gene045327(SEC23),MS.gene047341(RLP4),MS.gene04757(PLSP1),MS.gene049257(SRT2),MS.gene050297(KIN5C),MS.gene052116(OEP16),MS.gene052254(fabD),MS.gene…	MS.gene001820(TPS4),MS.gene007218(At3g10130),MS.gene007811(CAT8),MS.gene007812(CAT8),MS.gene008069(LHCB4.3),MS.gene011499(fusA1),MS.gene022442(RCOM_1506700),MS.gene027460(TPS4),MS.gene029017(DHAD),MS.gene032361(CAT8),MS.gene034942(CSLA9),MS.gene045210(HHL1),MS.gene045213(HHL1),MS.gene045216(HHL1),MS.gene050859(NFYC3),MS.gene051949(GLYR2),MS.gene052053(ANT),MS.gene053579(FBP),MS.gene054954(ndhO),M…
GO:0005575	Cellular Component	GO:0044421	extracellular region part	2	0	MS.gene006197(CHIT3),MS.gene066240(CHIT3)	--
GO:0005575	Cellular Component	GO:0031974	membrane-enclosed lumen	8	3	MS.gene015559(RPB2),MS.gene015573(--),MS.gene015574(RPB2),MS.gene028301(NRPB7),MS.gene09688(LON1),MS.gene24268(SSRP1),MS.gene88890(GI),MSTRG.32245(PAPP5)	MSTRG.118069(AGO4),MSTRG.118070(AGO4),MSTRG.118071(AGO4)
GO:0005575	Cellular Component	GO:0032991	macromolecular complex	73	32	MS.gene00641(At4g26910),MS.gene015568(CDC5),MS.gene017078(RPL18A),MS.gene017616(PAD1),MS.gene017622(RPN10),MS.gene02489(Supt5h),MS.gene025104(tma-22),MS.gene028302(RPS14),MS.gene028964(SKIPA),MS.gene031016(CAB40),MS.gene031027(CAB40),MS.gene031028(CAB40),MS.gene031299(RPL24),MS.gene03522(RPS18A),MS.gene043476(RPL10),MS.gene045327(SEC23),MS.gene046251(RPS19A),MS.gene050297(KIN5C),MS.gene059672(AP2…	MS.gene003676(VHA-a3),MS.gene004416(CUL4),MS.gene008069(LHCB4.3),MS.gene008731(Sas10),MS.gene013679(Supt5h),MS.gene014752(DCAF1),MS.gene015707(DELTA-ADR),MS.gene022608(RPL4),MS.gene050630(TUBG1),MS.gene050859(NFYC3),MS.gene054954(ndhO),MS.gene06501(RPL6),MS.gene065323(RPL1),MS.gene071366(GSVIVT00020038001),MS.gene072988(DCAF1),MS.gene08434(RPL17A),MS.gene26005(RPL27AC),MS.gene27759(MED12),MS.gene…
GO:0005575	Cellular Component	GO:0044464	cell part	275	168	MS.gene001673(DCP5),MS.gene003731(AGPS1),MS.gene004811(UAH),MS.gene00641(At4g26910),MS.gene00646(--),MS.gene009962(MTERF4),MS.gene010357(ABA2),MS.gene012020(PPA4),MS.gene012085(CPP1),MS.gene012448(MIRO1),MS.gene012473(GAE1),MS.gene012655(utp6),MS.gene013597(PME34),MS.gene013657(VPS45),MS.gene015241(CKA4),MS.gene015512(SGR),MS.gene015513(Mindy1),MS.gene015559(RPB2),MS.gene015568(CDC5),MS.gene01557…	MS.gene000482(IPO11),MS.gene001273(At5g26710),MS.gene001820(TPS4),MS.gene002695(PTAC12),MS.gene003389(CAO),MS.gene004416(CUL4),MS.gene006659(VOZ1),MS.gene007218(At3g10130),MS.gene007811(CAT8),MS.gene007812(CAT8),MS.gene008069(LHCB4.3),MS.gene009679(WNK5),MS.gene010184(DHAPS-1),MS.gene010367(HSF24),MS.gene011071(PAPS4),MS.gene011499(fusA1),MS.gene011566(ERF5),MS.gene013679(Supt5h),MS.gene014350(CR…
GO:0005575	Cellular Component	GO:0005623	cell	275	168	MS.gene001673(DCP5),MS.gene003731(AGPS1),MS.gene004811(UAH),MS.gene00641(At4g26910),MS.gene00646(--),MS.gene009962(MTERF4),MS.gene010357(ABA2),MS.gene012020(PPA4),MS.gene012085(CPP1),MS.gene012448(MIRO1),MS.gene012473(GAE1),MS.gene012655(utp6),MS.gene013597(PME34),MS.gene013657(VPS45),MS.gene015241(CKA4),MS.gene015512(SGR),MS.gene015513(Mindy1),MS.gene015559(RPB2),MS.gene015568(CDC5),MS.gene01557…	MS.gene000482(IPO11),MS.gene001273(At5g26710),MS.gene001820(TPS4),MS.gene002695(PTAC12),MS.gene003389(CAO),MS.gene004416(CUL4),MS.gene006659(VOZ1),MS.gene007218(At3g10130),MS.gene007811(CAT8),MS.gene007812(CAT8),MS.gene008069(LHCB4.3),MS.gene009679(WNK5),MS.gene010184(DHAPS-1),MS.gene010367(HSF24),MS.gene011071(PAPS4),MS.gene011499(fusA1),MS.gene011566(ERF5),MS.gene013679(Supt5h),MS.gene014350(CR…
GO:0005575	Cellular Component	GO:0019012	virion	2	3	MS.gene87429(RNU1),MS.gene89644(Syncrip)	MS.gene004895(VTE3),MS.gene90813(RDM16),MSTRG.95474(LSM6B)
GO:0005575	Cellular Component	GO:0044423	virion part	2	3	MS.gene87429(RNU1),MS.gene89644(Syncrip)	MS.gene004895(VTE3),MS.gene90813(RDM16),MSTRG.95474(LSM6B)
GO:0005575	Cellular Component	GO:0030054	cell junction	14	6	MS.gene015559(RPB2),MS.gene015574(RPB2),MS.gene057020(--),MS.gene09678(DRT101),MS.gene28905(Cog8),MS.gene54917(PAP),MS.gene82941(At1g31730),MS.gene85211(--),MS.gene89484(ANN1),MS.gene93850(RPS15AA),MSTRG.119772(GAPC1),MSTRG.29988(--),MSTRG.32245(PAPP5),MSTRG.58337(At5g05010)	MS.gene037064(LIG4),MS.gene50030(BGAL1),MSTRG.2916(CSP41B),MSTRG.79383(AHA2),MSTRG.89086(VHA-A),MSTRG.92990(DRP2A)
GO:0005575	Cellular Component	GO:0044425	membrane part	114	63	MS.gene001251(--),MS.gene002497(--),MS.gene003310(At4g20940),MS.gene004395(ABCC2),MS.gene007985(AVT6D),MS.gene008024(MDIS2),MS.gene009408(HEX6),MS.gene00990(POPTRDRAFT_820934),MS.gene012085(CPP1),MS.gene012473(GAE1),MS.gene012633(CPK19),MS.gene014014(CER1),MS.gene020140(AIR12),MS.gene022701(CER1),MS.gene025063(ACA8),MS.gene02564(AAP3),MS.gene028170(CYB561C),MS.gene030565(DGK2),MS.gene031016(CAB40…	MS.gene003676(VHA-a3),MS.gene00765(SRF8),MS.gene007811(CAT8),MS.gene007812(CAT8),MS.gene008069(LHCB4.3),MS.gene013778(AAP3),MS.gene014306(MSSP2),MS.gene022807(AIR12),MS.gene023243(NPF8.3),MS.gene025048(Slc37a1),MS.gene03188(AAP3),MS.gene032361(CAT8),MS.gene034942(CSLA9),MS.gene04534(AMT1-3),MS.gene045837(CSLG2),MS.gene045987(CSLG2),MS.gene049182(RBOHC),MS.gene051501(emc4),MS.gene051656(SQE1),MS.g…
GO:0005575	Cellular Component	GO:0043226	organelle	201	133	MS.gene003731(AGPS1),MS.gene004811(UAH),MS.gene009962(MTERF4),MS.gene010357(ABA2),MS.gene012085(CPP1),MS.gene012448(MIRO1),MS.gene012473(GAE1),MS.gene012655(utp6),MS.gene013657(VPS45),MS.gene015241(CKA4),MS.gene015512(SGR),MS.gene015559(RPB2),MS.gene015568(CDC5),MS.gene015573(--),MS.gene015574(RPB2),MS.gene015584(Kdm5a),MS.gene017291(ARF8),MS.gene017616(PAD1),MS.gene01946(PDS5),MS.gene020310(--),…	MS.gene000482(IPO11),MS.gene001820(TPS4),MS.gene002695(PTAC12),MS.gene006659(VOZ1),MS.gene007218(At3g10130),MS.gene007811(CAT8),MS.gene007812(CAT8),MS.gene008069(LHCB4.3),MS.gene009679(WNK5),MS.gene010184(DHAPS-1),MS.gene010367(HSF24),MS.gene011071(PAPS4),MS.gene011499(fusA1),MS.gene011566(ERF5),MS.gene013679(Supt5h),MS.gene014350(CRP1),MS.gene015707(DELTA-ADR),MS.gene021425(SIGC),MS.gene02175(PG…
GO:0005575	Cellular Component	GO:0016020	membrane	142	80	MS.gene001251(--),MS.gene002497(--),MS.gene003310(At4g20940),MS.gene004395(ABCC2),MS.gene007985(AVT6D),MS.gene008024(MDIS2),MS.gene009408(HEX6),MS.gene00990(POPTRDRAFT_820934),MS.gene012085(CPP1),MS.gene012448(MIRO1),MS.gene012473(GAE1),MS.gene012633(CPK19),MS.gene013657(VPS45),MS.gene014014(CER1),MS.gene015513(Mindy1),MS.gene020140(AIR12),MS.gene022701(CER1),MS.gene025063(ACA8),MS.gene02564(AAP3…	MS.gene003676(VHA-a3),MS.gene00765(SRF8),MS.gene007811(CAT8),MS.gene007812(CAT8),MS.gene008069(LHCB4.3),MS.gene013778(AAP3),MS.gene014306(MSSP2),MS.gene022442(RCOM_1506700),MS.gene022807(AIR12),MS.gene023243(NPF8.3),MS.gene025048(Slc37a1),MS.gene03188(AAP3),MS.gene032361(CAT8),MS.gene034942(CSLA9),MS.gene04534(AMT1-3),MS.gene045837(CSLG2),MS.gene045987(CSLG2),MS.gene049182(RBOHC),MS.gene051381(RH…

## Sheet: Table S3
GO ID (level1)	GO Term (level1)	GO ID (level2)	GO Term (level2)	SD Leaf phase2 vs ZD Leaf phase2 up-regulated genes	SD Leaf phase2 vs ZD Leaf phase2 down-regulated genes	SD Leaf phase2 vs ZD Leaf phase2 up-regulated genes	SD Leaf phase2 vs ZD Leaf phase2 down-regulated genes
GO:0008150	Biological Process	GO:0044699	single-organism process	663	824	MS.gene000619(VHA-D),MS.gene000905(ABCB9),MS.gene001273(At5g26710),MS.gene001820(TPS4),MS.gene002070(AKT2),MS.gene002535(GLR2.7),MS.gene00264(IBR3),MS.gene00301(ABCC14),MS.gene003211(NDC80),MS.gene003287(pod),MS.gene003553(UPL3),MS.gene003621(COR2),MS.gene003855(IM30),MS.gene004143(MPK3),MS.gene004536(MFP2),MS.gene00474(CYCA3-4),MS.gene005191(ATG18H),MS.gene005220(AMI1),MS.gene005606(ABCC14),MS.g…	MS.gene000925(LHCB4.1),MS.gene000927(LHCB4.1),MS.gene000955(GPAT9),MS.gene001915(ARP2),MS.gene002001(ARF1),MS.gene002179(ALD1),MS.gene002392(At5g23430),MS.gene002814(At4g15545),MS.gene003256(TYDC2),MS.gene003309(YchF1),MS.gene003572(--),MS.gene003635(PUR1),MS.gene003638(S6PDH),MS.gene003642(ADC1),MS.gene003655(--),MS.gene003762(CAP1),MS.gene004358(SHM3),MS.gene004517(LFG5),MS.gene004529(MPK16),MS…
GO:0008150	Biological Process	GO:0050896	response to stimulus	247	295	MS.gene000619(VHA-D),MS.gene001820(TPS4),MS.gene002501(RLT1),MS.gene002535(GLR2.7),MS.gene00264(IBR3),MS.gene003287(pod),MS.gene004143(MPK3),MS.gene004536(MFP2),MS.gene005191(ATG18H),MS.gene006121(GI),MS.gene006652(RABA1F),MS.gene006659(VOZ1),MS.gene006752(THI1),MS.gene007439(P58IPK),MS.gene007450(CNR8),MS.gene007571(RABC2A),MS.gene007811(CAT8),MS.gene007812(CAT8),MS.gene008727(BAGP1),MS.gene0094…	MS.gene000925(LHCB4.1),MS.gene000927(LHCB4.1),MS.gene000955(GPAT9),MS.gene002001(ARF1),MS.gene002179(ALD1),MS.gene003309(YchF1),MS.gene003638(S6PDH),MS.gene003655(--),MS.gene003762(CAP1),MS.gene004877(AUX22B),MS.gene005351(CpNIFS3),MS.gene006087(RABG3A),MS.gene007362(CHD4),MS.gene007373(RABC2A),MS.gene007495(CNR8),MS.gene00883(ARFRP1),MS.gene009529(IDH1),MS.gene010316(AP2),MS.gene011492(CCS),MS.g…
GO:0008150	Biological Process	GO:0051704	multi-organism process	56	46	MS.gene001820(TPS4),MS.gene00264(IBR3),MS.gene003999(Srrm1),MS.gene004143(MPK3),MS.gene008727(BAGP1),MS.gene010184(DHAPS-1),MS.gene013805(ILL6),MS.gene015085(ACA1),MS.gene017354(IDH1),MS.gene02121(ACD11),MS.gene027460(TPS4),MS.gene028030(At1g32060),MS.gene031691(DAPB3),MS.gene035882(At1g22280),MS.gene047079(ALD1),MS.gene047404(SDT),MS.gene053448(Os10g0467600),MS.gene057240(--),MS.gene057255(DMR6)…	MS.gene002179(ALD1),MS.gene005351(CpNIFS3),MS.gene009529(IDH1),MS.gene012993(BAN),MS.gene013505(--),MS.gene014852(ATPG),MS.gene014898(SDF2),MS.gene015179(CLF),MS.gene015568(CDC5),MS.gene01612(PUB17),MS.gene016126(AHK5),MS.gene022310(PAT1),MS.gene029004(petC),MS.gene039387(AAE3),MS.gene047111(TULP8),MS.gene050629(NAA20),MS.gene052034(EIL3),MS.gene057333(NUP88),MS.gene064435(GAPB),MS.gene06811(DMR6…
GO:0008150	Biological Process	GO:0008152	metabolic process	976	1319	MS.gene000055(PPH),MS.gene000619(VHA-D),MS.gene001182(At3g47570),MS.gene001273(At5g26710),MS.gene00146(At5g49510),MS.gene001692(RCOM_1506700),MS.gene001820(TPS4),MS.gene00195(BXL1),MS.gene002262(HSP1),MS.gene002458(BHLH162),MS.gene002501(RLT1),MS.gene00264(IBR3),MS.gene002690(SCPL12),MS.gene003075(PUB12),MS.gene003191(MEFG2),MS.gene003211(NDC80),MS.gene003287(pod),MS.gene003553(UPL3),MS.gene00362…	MS.gene000654(CRK26),MS.gene000925(LHCB4.1),MS.gene000927(LHCB4.1),MS.gene000955(GPAT9),MS.gene001097(REFA1),MS.gene001116(CDKF-4),MS.gene001709(--),MS.gene002001(ARF1),MS.gene002011(Os02g0220600),MS.gene002015(TIF3C1),MS.gene002016(TIF3C1),MS.gene002059(PETF),MS.gene002179(ALD1),MS.gene002721(DEGP5),MS.gene002759(PBL27),MS.gene002783(BAM9),MS.gene003253(PSAF),MS.gene003256(TYDC2),MS.gene003292(B…
GO:0008150	Biological Process	GO:0023052	signaling	77	88	MS.gene002535(GLR2.7),MS.gene004143(MPK3),MS.gene006121(GI),MS.gene006652(RABA1F),MS.gene006659(VOZ1),MS.gene007571(RABC2A),MS.gene009412(CERK),MS.gene015332(APRR2),MS.gene01752(SPHK1),MS.gene020139(AIR12),MS.gene024716(DET1),MS.gene02681(GLR2.9),MS.gene027611(MIRO1),MS.gene027616(MIRO1),MS.gene028030(At1g32060),MS.gene028102(AOX1A),MS.gene030877(RGLG2),MS.gene035277(SYD),MS.gene03772(PAS1),MS.ge…	MS.gene002001(ARF1),MS.gene002179(ALD1),MS.gene003655(--),MS.gene004877(AUX22B),MS.gene006087(RABG3A),MS.gene007373(RABC2A),MS.gene00883(ARFRP1),MS.gene010316(AP2),MS.gene011637(BSK2),MS.gene012448(MIRO1),MS.gene012993(BAN),MS.gene014124(EER5),MS.gene014709(At4g31240),MS.gene014746(UBP26),MS.gene014852(ATPG),MS.gene015029(HEMH),MS.gene015040(ELF3),MS.gene016126(AHK5),MS.gene017610(RHO1),MS.gene02…
GO:0008150	Biological Process	GO:0051179	localization	232	278	MS.gene000619(VHA-D),MS.gene000905(ABCB9),MS.gene001182(At3g47570),MS.gene002070(AKT2),MS.gene002535(GLR2.7),MS.gene00301(ABCC14),MS.gene004002(TOC75),MS.gene004143(MPK3),MS.gene00482(--),MS.gene005191(ATG18H),MS.gene005466(ABCA7),MS.gene005606(ABCC14),MS.gene006652(RABA1F),MS.gene006887(VAMP721),MS.gene007450(CNR8),MS.gene007571(RABC2A),MS.gene007811(CAT8),MS.gene007812(CAT8),MS.gene00856(BGLU46…	MS.gene000925(LHCB4.1),MS.gene000927(LHCB4.1),MS.gene003309(YchF1),MS.gene003572(--),MS.gene004517(LFG5),MS.gene004563(ABCC14),MS.gene004968(YSL1),MS.gene004969(HLB1),MS.gene005137(TATA),MS.gene005293(IMPA1),MS.gene005334(ECH),MS.gene006087(RABG3A),MS.gene007373(RABC2A),MS.gene007495(CNR8),MS.gene007651(At2g28450),MS.gene007977(NPF5.1),MS.gene00883(ARFRP1),MS.gene00933(LFG5),MS.gene009529(IDH1),M…
GO:0008150	Biological Process	GO:0009987	cellular process	863	1121	MS.gene000055(PPH),MS.gene000619(VHA-D),MS.gene000905(ABCB9),MS.gene001182(At3g47570),MS.gene001273(At5g26710),MS.gene00146(At5g49510),MS.gene001820(TPS4),MS.gene002070(AKT2),MS.gene002262(HSP1),MS.gene002501(RLT1),MS.gene002535(GLR2.7),MS.gene00264(IBR3),MS.gene00301(ABCC14),MS.gene003075(PUB12),MS.gene003191(MEFG2),MS.gene003211(NDC80),MS.gene003553(UPL3),MS.gene003855(IM30),MS.gene003999(Srrm1…	MS.gene000654(CRK26),MS.gene000925(LHCB4.1),MS.gene000927(LHCB4.1),MS.gene000955(GPAT9),MS.gene001097(REFA1),MS.gene001116(CDKF-4),MS.gene001709(--),MS.gene001915(ARP2),MS.gene002001(ARF1),MS.gene002011(Os02g0220600),MS.gene002015(TIF3C1),MS.gene002016(TIF3C1),MS.gene002059(PETF),MS.gene002179(ALD1),MS.gene002392(At5g23430),MS.gene002721(DEGP5),MS.gene002759(PBL27),MS.gene002814(At4g15545),MS.gen…
GO:0008150	Biological Process	GO:0002376	immune system process	22	27	MS.gene004143(MPK3),MS.gene008727(BAGP1),MS.gene010184(DHAPS-1),MS.gene028030(At1g32060),MS.gene035277(SYD),MS.gene035882(At1g22280),MS.gene047370(ARF3),MS.gene047404(SDT),MS.gene053448(Os10g0467600),MS.gene057255(DMR6),MS.gene065996(rimM),MS.gene072875(ATPG),MS.gene074333(ISPG),MS.gene28798(ERDJ3B),MS.gene31298(ISPG),MS.gene32652(ATPG),MS.gene60124(NQR),MS.gene64070(DHAPS-1),MS.gene88498(NQR),MS…	MS.gene002001(ARF1),MS.gene012993(BAN),MS.gene014852(ATPG),MS.gene014898(SDF2),MS.gene015568(CDC5),MS.gene01612(PUB17),MS.gene022310(PAT1),MS.gene029004(petC),MS.gene031839(NAC022),MS.gene04757(PLSP1),MS.gene049118(PLSP1),MS.gene055437(ARP4),MS.gene057333(NUP88),MS.gene06811(DMR6),MS.gene22603(NRPD1),MS.gene24695(FFC),MS.gene35751(petC),MS.gene38274(RCCR),MS.gene39942(EOL1),MS.gene49376(EOL1),MS.…
GO:0008150	Biological Process	GO:0048511	rhythmic process	3	9	MS.gene006121(GI),MS.gene015332(APRR2),MSTRG.78549(APRR2)	MS.gene015040(ELF3),MS.gene049833(PRR73),MS.gene09674(APRR2),MS.gene60718(GI),MS.gene65495(CRY2),MS.gene65946(CRY2),MS.gene97224(AMY3),MSTRG.22470(--),MSTRG.33137(--)
GO:0008150	Biological Process	GO:0001906	cell killing	0	3	--	MSTRG.22448(PI230),MSTRG.22450(PI39),MSTRG.33126(PI39)
GO:0008150	Biological Process	GO:0048518	positive regulation of biological process	24	22	MS.gene004143(MPK3),MS.gene005231(--),MS.gene006121(GI),MS.gene006659(VOZ1),MS.gene01623(PDX13),MS.gene02490(PPD4),MS.gene025251(VIT_11s0016g00830),MS.gene02649(PPD4),MS.gene047404(SDT),MS.gene056040(--),MS.gene056504(PHOT2),MS.gene065996(rimM),MS.gene072875(ATPG),MS.gene20174(ISA1),MS.gene20897(At2g47060),MS.gene28798(ERDJ3B),MS.gene32652(ATPG),MS.gene40684(CCS1),MS.gene75432(PSBS),MS.gene87268(…	MS.gene001915(ARP2),MS.gene005474(At2g47060),MS.gene011492(CCS),MS.gene011499(fusA1),MS.gene013827(PSBS),MS.gene014852(ATPG),MS.gene014898(SDF2),MS.gene015568(CDC5),MS.gene018765(--),MS.gene047069(BIPP2C1),MS.gene057207(PLR1),MS.gene058521(At1g01540),MS.gene06703(SS1),MS.gene34136(YDA),MS.gene38274(RCCR),MS.gene44099(--),MS.gene60718(GI),MS.gene61919(At5g05200),MS.gene80239(ATPG),MS.gene82530(IMP…
GO:0008150	Biological Process	GO:0032502	developmental process	119	150	MS.gene00195(BXL1),MS.gene002501(RLT1),MS.gene00264(IBR3),MS.gene003211(NDC80),MS.gene003553(UPL3),MS.gene004143(MPK3),MS.gene005220(AMI1),MS.gene006121(GI),MS.gene006506(TRO),MS.gene006659(VOZ1),MS.gene011533(SYNO),MS.gene012369(HPT1),MS.gene012862(ECA3),MS.gene01342(Os07g0563300),MS.gene016224(KINUB),MS.gene017219(WNK5),MS.gene017220(WNK5),MS.gene017841(CKX1),MS.gene019307(Kdm5a),MS.gene020494(…	MS.gene001915(ARP2),MS.gene002001(ARF1),MS.gene002179(ALD1),MS.gene003762(CAP1),MS.gene004529(MPK16),MS.gene004840(--),MS.gene004968(YSL1),MS.gene005215(RPT3),MS.gene005334(ECH),MS.gene007489(rpl22),MS.gene007651(At2g28450),MS.gene00918(MPK16),MS.gene011499(fusA1),MS.gene012085(CPP1),MS.gene012526(CESA7),MS.gene012527(CESA7),MS.gene013616(At5g53140),MS.gene013827(PSBS),MS.gene014124(EER5),MS.gene…
GO:0008150	Biological Process	GO:0022414	reproductive process	55	77	MS.gene00195(BXL1),MS.gene002501(RLT1),MS.gene003211(NDC80),MS.gene003553(UPL3),MS.gene004143(MPK3),MS.gene006121(GI),MS.gene006506(TRO),MS.gene011533(SYNO),MS.gene019307(Kdm5a),MS.gene020498(--),MS.gene02241(PIP),MS.gene024716(DET1),MS.gene031789(TRO),MS.gene032973(WDR55),MS.gene035277(SYD),MS.gene035327(WDR5A),MS.gene040178(SUF4),MS.gene041318(SYN2),MS.gene045411(AGO16),MS.gene047356(RLT1),MS.g…	MS.gene004968(YSL1),MS.gene007651(At2g28450),MS.gene011499(fusA1),MS.gene012085(CPP1),MS.gene012526(CESA7),MS.gene012527(CESA7),MS.gene014746(UBP26),MS.gene015179(CLF),MS.gene015410(MSH4),MS.gene015584(Kdm5a),MS.gene016126(AHK5),MS.gene018597(ALE2),MS.gene02013(NDC80),MS.gene020510(XCT),MS.gene024558(FLK),MS.gene024583(PUS7),MS.gene025812(ATJ13),MS.gene028296(MSI1),MS.gene031839(NAC022),MS.gene03…
GO:0008150	Biological Process	GO:0000003	reproduction	55	78	MS.gene00195(BXL1),MS.gene002501(RLT1),MS.gene003211(NDC80),MS.gene003553(UPL3),MS.gene004143(MPK3),MS.gene006121(GI),MS.gene006506(TRO),MS.gene011533(SYNO),MS.gene019307(Kdm5a),MS.gene020498(--),MS.gene02241(PIP),MS.gene024716(DET1),MS.gene031789(TRO),MS.gene032973(WDR55),MS.gene035277(SYD),MS.gene035327(WDR5A),MS.gene040178(SUF4),MS.gene041318(SYN2),MS.gene045411(AGO16),MS.gene047356(RLT1),MS.g…	MS.gene004968(YSL1),MS.gene007651(At2g28450),MS.gene011499(fusA1),MS.gene012085(CPP1),MS.gene012526(CESA7),MS.gene012527(CESA7),MS.gene014746(UBP26),MS.gene015179(CLF),MS.gene015410(MSH4),MS.gene015584(Kdm5a),MS.gene016126(AHK5),MS.gene018597(ALE2),MS.gene02013(NDC80),MS.gene020510(XCT),MS.gene024558(FLK),MS.gene024583(PUS7),MS.gene025812(ATJ13),MS.gene028296(MSI1),MS.gene031839(NAC022),MS.gene03…
GO:0008150	Biological Process	GO:0040011	locomotion	1	1	MSTRG.68342(SYT1)	MS.gene038530(At1g60420)
GO:0008150	Biological Process	GO:0071840	cellular component organization or biogenesis	159	204	MS.gene000619(VHA-D),MS.gene001273(At5g26710),MS.gene003211(NDC80),MS.gene003553(UPL3),MS.gene003855(IM30),MS.gene004536(MFP2),MS.gene005191(ATG18H),MS.gene005231(--),MS.gene006506(TRO),MS.gene010215(ANN1),MS.gene012369(HPT1),MS.gene013215(CLPD),MS.gene014633(PATROL1),MS.gene01503(HISN3),MS.gene015249(FH6),MS.gene015701(PECS-2.1),MS.gene017354(IDH1),MS.gene020475(PECS-2.1),MS.gene020477(PECS-2.1)…	MS.gene001915(ARP2),MS.gene002001(ARF1),MS.gene003762(CAP1),MS.gene005137(TATA),MS.gene005334(ECH),MS.gene007489(rpl22),MS.gene007553(XTH32),MS.gene007651(At2g28450),MS.gene009529(IDH1),MS.gene011486(TPX2),MS.gene011499(fusA1),MS.gene011682(XTH6),MS.gene011713(SMH6),MS.gene012085(CPP1),MS.gene012526(CESA7),MS.gene012527(CESA7),MS.gene013486(--),MS.gene013604(--),MS.gene013827(PSBS),MS.gene014684(…
GO:0008150	Biological Process	GO:0065007	biological regulation	299	389	MS.gene002458(BHLH162),MS.gene002501(RLT1),MS.gene002535(GLR2.7),MS.gene003211(NDC80),MS.gene004143(MPK3),MS.gene004202(PTI5),MS.gene005220(AMI1),MS.gene005231(--),MS.gene00589(TIF3C1),MS.gene006121(GI),MS.gene006652(RABA1F),MS.gene006659(VOZ1),MS.gene007571(RABC2A),MS.gene00818(APR3),MS.gene00820(APR3),MS.gene009412(CERK),MS.gene010215(ANN1),MS.gene01027(APR3),MS.gene010367(HSF24),MS.gene01070(B…	MS.gene000925(LHCB4.1),MS.gene000927(LHCB4.1),MS.gene001709(--),MS.gene001915(ARP2),MS.gene002001(ARF1),MS.gene002015(TIF3C1),MS.gene002016(TIF3C1),MS.gene002179(ALD1),MS.gene003566(BZIP23),MS.gene003655(--),MS.gene003762(CAP1),MS.gene00450(ERF008),MS.gene004529(MPK16),MS.gene004877(AUX22B),MS.gene004968(YSL1),MS.gene005351(CpNIFS3),MS.gene005474(At2g47060),MS.gene006087(RABG3A),MS.gene007373(RAB…
GO:0008150	Biological Process	GO:0032501	multicellular organismal process	82	117	MS.gene003211(NDC80),MS.gene004143(MPK3),MS.gene005220(AMI1),MS.gene006121(GI),MS.gene006506(TRO),MS.gene006659(VOZ1),MS.gene012369(HPT1),MS.gene01342(Os07g0563300),MS.gene020494(SEC8),MS.gene024716(DET1),MS.gene027054(ATPC),MS.gene028007(At3g17800),MS.gene028030(At1g32060),MS.gene031691(DAPB3),MS.gene031789(TRO),MS.gene032973(WDR55),MS.gene035277(SYD),MS.gene03772(PAS1),MS.gene040178(SUF4),MS.ge…	MS.gene001915(ARP2),MS.gene002001(ARF1),MS.gene002179(ALD1),MS.gene003762(CAP1),MS.gene004529(MPK16),MS.gene004840(--),MS.gene004968(YSL1),MS.gene005215(RPT3),MS.gene00918(MPK16),MS.gene011499(fusA1),MS.gene013591(SINAT3),MS.gene013827(PSBS),MS.gene014746(UBP26),MS.gene015040(ELF3),MS.gene015179(CLF),MS.gene016126(AHK5),MS.gene018597(ALE2),MS.gene02013(NDC80),MS.gene020510(XCT),MS.gene020783(TPK1…
GO:0008150	Biological Process	GO:0050789	regulation of biological process	270	363	MS.gene002458(BHLH162),MS.gene002501(RLT1),MS.gene002535(GLR2.7),MS.gene003211(NDC80),MS.gene004143(MPK3),MS.gene004202(PTI5),MS.gene005220(AMI1),MS.gene005231(--),MS.gene00589(TIF3C1),MS.gene006121(GI),MS.gene006652(RABA1F),MS.gene006659(VOZ1),MS.gene007571(RABC2A),MS.gene009412(CERK),MS.gene010367(HSF24),MS.gene01070(BHLH162),MS.gene012369(HPT1),MS.gene01342(Os07g0563300),MS.gene014393(21D7),MS…	MS.gene000925(LHCB4.1),MS.gene000927(LHCB4.1),MS.gene001709(--),MS.gene001915(ARP2),MS.gene002001(ARF1),MS.gene002015(TIF3C1),MS.gene002016(TIF3C1),MS.gene002179(ALD1),MS.gene003566(BZIP23),MS.gene003655(--),MS.gene00450(ERF008),MS.gene004529(MPK16),MS.gene004877(AUX22B),MS.gene005474(At2g47060),MS.gene006087(RABG3A),MS.gene007373(RABC2A),MS.gene007383(B'BETA),MS.gene007538(SIGF),MS.gene008093(NA…
GO:0008150	Biological Process	GO:0048519	negative regulation of biological process	34	40	MS.gene015701(PECS-2.1),MS.gene016507(Os01g0270100),MS.gene020475(PECS-2.1),MS.gene020477(PECS-2.1),MS.gene023878(TI572),MS.gene035277(SYD),MS.gene04101(THO3),MS.gene041110(KRP7),MS.gene041318(SYN2),MS.gene044318(SBT5.4),MS.gene045411(AGO16),MS.gene053448(Os10g0467600),MS.gene056504(PHOT2),MS.gene063062(PME2.1),MS.gene065996(rimM),MS.gene07232(PME7),MS.gene37741(ASP),MS.gene50286(KU80),MS.gene522…	MS.gene002001(ARF1),MS.gene009443(PMEI7),MS.gene015179(CLF),MS.gene032608(PME12),MS.gene036223(RANGAP1),MS.gene03638(DCL3),MS.gene03726(AGO5),MS.gene04757(PLSP1),MS.gene049118(PLSP1),MS.gene051023(MPE3),MS.gene055437(ARP4),MS.gene057692(SBT1.6),MS.gene06145(--),MS.gene063308(CMT3),MS.gene067578(AGO2),MS.gene20262(SRFR1),MS.gene22603(NRPD1),MS.gene24695(FFC),MS.gene25715(SBT5.4),MS.gene25716(AIR3)…
GO:0008150	Biological Process	GO:0022610	biological adhesion	0	4	--	MS.gene035354(KIN13A),MS.gene041582(KIN13A),MS.gene22595(HD1),MS.gene34136(YDA)
GO:0008150	Biological Process	GO:0040007	growth	9	18	MS.gene00264(IBR3),MS.gene014633(PATROL1),MS.gene045207(RR26),MS.gene053361(At5g08530),MS.gene38205(AHK2),MS.gene50030(BGAL1),MS.gene67158(At5g08530),MS.gene67315(IBR3),MSTRG.82231(NAP2)	MS.gene001915(ARP2),MS.gene003762(CAP1),MS.gene013616(At5g53140),MS.gene024568(MED14),MS.gene032118(UBP14),MS.gene033488(BCCP1),MS.gene033692(VHA-C),MS.gene035354(KIN13A),MS.gene041582(KIN13A),MS.gene046214(KEG),MS.gene25599(UBP14),MS.gene34136(YDA),MS.gene36787(At3g16270),MS.gene55293(VTI12),MS.gene60497(CESA3),MS.gene62618(AIP1-2),MSTRG.112445(GAD4),MSTRG.16006(Os04g0533500)
GO:0003674	Molecular Function	GO:0003824	catalytic activity	916	1102	MS.gene000055(PPH),MS.gene000905(ABCB9),MS.gene001065(CGS1),MS.gene001182(At3g47570),MS.gene001273(At5g26710),MS.gene001692(RCOM_1506700),MS.gene001820(TPS4),MS.gene00195(BXL1),MS.gene00264(IBR3),MS.gene002690(SCPL12),MS.gene00301(ABCC14),MS.gene003075(PUB12),MS.gene003191(MEFG2),MS.gene003287(pod),MS.gene003377(PAT19),MS.gene003553(UPL3),MS.gene004143(MPK3),MS.gene004197(At5g49770),MS.gene004536…	MS.gene000654(CRK26),MS.gene000955(GPAT9),MS.gene001097(REFA1),MS.gene001116(CDKF-4),MS.gene002011(Os02g0220600),MS.gene002179(ALD1),MS.gene002721(DEGP5),MS.gene002759(PBL27),MS.gene002783(BAM9),MS.gene003162(GAUT4),MS.gene003256(TYDC2),MS.gene003292(BACOVA_02659),MS.gene003309(YchF1),MS.gene003310(At4g20940),MS.gene00339(--),MS.gene003404(M3KE1),MS.gene003635(PUR1),MS.gene003638(S6PDH),MS.gene00…
GO:0003674	Molecular Function	GO:0005488	binding	784	936	MS.gene000707(HSP70),MS.gene000905(ABCB9),MS.gene001065(CGS1),MS.gene001182(At3g47570),MS.gene001273(At5g26710),MS.gene00146(At5g49510),MS.gene001692(RCOM_1506700),MS.gene001820(TPS4),MS.gene001893(CLSY1),MS.gene002262(HSP1),MS.gene002458(BHLH162),MS.gene002501(RLT1),MS.gene00264(IBR3),MS.gene00301(ABCC14),MS.gene003075(PUB12),MS.gene003191(MEFG2),MS.gene003287(pod),MS.gene003374(PTM),MS.gene0033…	MS.gene000650(RVE5),MS.gene000654(CRK26),MS.gene000925(LHCB4.1),MS.gene000927(LHCB4.1),MS.gene001097(REFA1),MS.gene001116(CDKF-4),MS.gene001915(ARP2),MS.gene002001(ARF1),MS.gene002008(At1g10320),MS.gene002015(TIF3C1),MS.gene002016(TIF3C1),MS.gene002059(PETF),MS.gene002179(ALD1),MS.gene002392(At5g23430),MS.gene002759(PBL27),MS.gene003256(TYDC2),MS.gene003309(YchF1),MS.gene003310(At4g20940),MS.gene…
GO:0003674	Molecular Function	GO:0004871	signal transducer activity	10	11	MS.gene004143(MPK3),MS.gene015332(APRR2),MS.gene045207(RR26),MS.gene056504(PHOT2),MS.gene20897(At2g47060),MS.gene23418(ABCC5),MS.gene38205(AHK2),MS.gene93043(PHOT2),MS.gene94826(ABCC5),MSTRG.78549(APRR2)	MS.gene004529(MPK16),MS.gene005474(At2g47060),MS.gene00918(MPK16),MS.gene016126(AHK5),MS.gene058521(At1g01540),MS.gene09674(APRR2),MS.gene20742(PHR2),MS.gene34136(YDA),MS.gene65495(CRY2),MS.gene65946(CRY2),MSTRG.110803(GLR3.4)
GO:0003674	Molecular Function	GO:0005198	structural molecule activity	5	28	MS.gene006122(RPS18A),MS.gene032440(RPS4B),MS.gene037557(TUBB1),MS.gene061619(RPS3C),MSTRG.92631(RPL34)	MS.gene007489(rpl22),MS.gene030617(rpsE),MS.gene031299(RPL24),MS.gene035840(SAPK2),MS.gene03711(RPL9),MS.gene047717(RPS4B),MS.gene055437(ARP4),MS.gene064762(TUBB),MS.gene20037(RPS23B),MS.gene24329(RPS9),MS.gene27003(RPS3C),MS.gene30933(RPL23A),MS.gene36048(RPS20),MS.gene37656(rpsO),MS.gene38870(RPS4B),MS.gene39207(RPS5),MS.gene40233(PSRP6),MS.gene42253(TUBB),MS.gene44023(RPS24A),MS.gene49338(RPS1…
GO:0003674	Molecular Function	GO:0005215	transporter activity	92	88	MS.gene000619(VHA-D),MS.gene000905(ABCB9),MS.gene002070(AKT2),MS.gene00301(ABCC14),MS.gene004002(TOC75),MS.gene005606(ABCC14),MS.gene007811(CAT8),MS.gene007812(CAT8),MS.gene00952(At4g15545),MS.gene012862(ECA3),MS.gene015085(ACA1),MS.gene015253(ACA2),MS.gene015662(ABCC14),MS.gene02121(ACD11),MS.gene023187(POT10),MS.gene023782(DTX42),MS.gene024414(--),MS.gene026971(ALA8),MS.gene027054(ATPC),MS.gene…	MS.gene002814(At4g15545),MS.gene004563(ABCC14),MS.gene004968(YSL1),MS.gene005137(TATA),MS.gene005293(IMPA1),MS.gene011170(ABCC8),MS.gene014852(ATPG),MS.gene02045(XPT),MS.gene020783(TPK1),MS.gene025063(ACA8),MS.gene028207(NHX7),MS.gene028209(NHX7),MS.gene029004(petC),MS.gene033048(ABCB25),MS.gene033608(At5g16150),MS.gene033692(VHA-C),MS.gene034241(VHA-D),MS.gene034972(NCS1),MS.gene039946(At1g31830…
GO:0003674	Molecular Function	GO:0001071	nucleic acid binding transcription factor activity	49	48	MS.gene002458(BHLH162),MS.gene002501(RLT1),MS.gene004202(PTI5),MS.gene010367(HSF24),MS.gene01070(BHLH162),MS.gene01504(PTI5),MS.gene015332(APRR2),MS.gene019307(Kdm5a),MS.gene020656(SIGF),MS.gene040178(SUF4),MS.gene04098(NFYA1),MS.gene041094(HSF24),MS.gene045148(ATHB-16),MS.gene045207(RR26),MS.gene047321(BHLH162),MS.gene047356(RLT1),MS.gene047370(ARF3),MS.gene050012(BHLH143),MS.gene052439(MBF1C),M…	MS.gene002001(ARF1),MS.gene00450(ERF008),MS.gene007538(SIGF),MS.gene010316(AP2),MS.gene014243(GATA5),MS.gene014829(SHN3),MS.gene015405(HAT4),MS.gene015568(CDC5),MS.gene015584(Kdm5a),MS.gene01976(PHL7),MS.gene025428(SIGA),MS.gene025938(CPRF1),MS.gene026932(HAT5),MS.gene028309(BHLH144),MS.gene031839(NAC022),MS.gene033166(ATHB-16),MS.gene035172(BIM2),MS.gene041128(HHO5),MS.gene047640(HSF24),MS.gene0…
GO:0003674	Molecular Function	GO:0000988	transcription factor activity, protein binding	4	4	MS.gene020656(SIGF),MS.gene052439(MBF1C),MS.gene84140(SIGE),MS.gene91845(SIGD)	MS.gene007538(SIGF),MS.gene025428(SIGA),MS.gene064481(SIGF),MSTRG.105575(e(y)2)
GO:0003674	Molecular Function	GO:0009055	electron carrier activity	1	2	MS.gene87268(PNSL3)	MS.gene029004(petC),MS.gene35751(petC)
GO:0003674	Molecular Function	GO:0016209	antioxidant activity	4	2	MS.gene040098(PAP3),MS.gene047018(PAP3),MSTRG.45927(APX1),MSTRG.64713(APX1)	MS.gene049841(APX1),MS.gene32616(OCP3)
GO:0003674	Molecular Function	GO:0060089	molecular transducer activity	9	8	MS.gene015549(SIS8),MS.gene056504(PHOT2),MS.gene066496(GLR3.6),MS.gene22621(SIS8),MS.gene23418(ABCC5),MS.gene28779(ERS1),MS.gene38205(AHK2),MS.gene93043(PHOT2),MS.gene94826(ABCC5)	MS.gene041157(XLG1),MS.gene058555(AHK4),MS.gene20742(PHR2),MS.gene65495(CRY2),MS.gene65946(CRY2),MS.gene72904(XLG3),MS.gene99558(GLR3.6),MSTRG.110803(GLR3.4)
GO:0003674	Molecular Function	GO:0098772	molecular function regulator	6	7	MS.gene015941(B'KAPPA),MS.gene016507(Os01g0270100),MS.gene023878(TI572),MS.gene52244(TI572),MS.gene88398(Os01g0270100),MSTRG.118215(OsI_006296)	MS.gene007383(B'BETA),MS.gene011492(CCS),MS.gene015361(CKB1),MS.gene021631(B'KAPPA),MS.gene036223(RANGAP1),MS.gene036882(B'KAPPA),MS.gene28841(GLB1)
GO:0005575	Cellular Component	GO:0044422	organelle part	169	261	MS.gene000619(VHA-D),MS.gene001692(RCOM_1506700),MS.gene001820(TPS4),MS.gene003855(IM30),MS.gene004002(TOC75),MS.gene005191(ATG18H),MS.gene006121(GI),MS.gene006506(TRO),MS.gene006752(THI1),MS.gene007439(P58IPK),MS.gene007811(CAT8),MS.gene007812(CAT8),MS.gene008878(RPL27AB),MS.gene009939(RNE),MS.gene010215(ANN1),MS.gene011533(SYNO),MS.gene012102(--),MS.gene012369(HPT1),MS.gene012862(ECA3),MS.gene0…	MS.gene000925(LHCB4.1),MS.gene000927(LHCB4.1),MS.gene001709(--),MS.gene002392(At5g23430),MS.gene002721(DEGP5),MS.gene003711(RPS25B),MS.gene005137(TATA),MS.gene005280(--),MS.gene005334(ECH),MS.gene007489(rpl22),MS.gene008012(mipp1),MS.gene009529(IDH1),MS.gene011492(CCS),MS.gene011499(fusA1),MS.gene012085(CPP1),MS.gene012473(GAE1),MS.gene012489(ATG18B),MS.gene012986(TIC22),MS.gene012993(BAN),MS.gen…
GO:0005575	Cellular Component	GO:0044464	cell part	545	739	MS.gene000619(VHA-D),MS.gene001273(At5g26710),MS.gene001692(RCOM_1506700),MS.gene001820(TPS4),MS.gene00195(BXL1),MS.gene002501(RLT1),MS.gene003742(HIS2B),MS.gene003855(IM30),MS.gene004002(TOC75),MS.gene004143(MPK3),MS.gene004202(PTI5),MS.gene00446(PAB2),MS.gene004536(MFP2),MS.gene00474(CYCA3-4),MS.gene004977(WAXY),MS.gene005191(ATG18H),MS.gene005220(AMI1),MS.gene005231(--),MS.gene005690(PRP1),MS.…	MS.gene000925(LHCB4.1),MS.gene000927(LHCB4.1),MS.gene000955(GPAT9),MS.gene001097(REFA1),MS.gene001709(--),MS.gene001915(ARP2),MS.gene002001(ARF1),MS.gene002008(At1g10320),MS.gene002015(TIF3C1),MS.gene002016(TIF3C1),MS.gene002074(At1g60995),MS.gene002392(At5g23430),MS.gene002721(DEGP5),MS.gene002783(BAM9),MS.gene003309(YchF1),MS.gene003638(S6PDH),MS.gene003655(--),MS.gene003711(RPS25B),MS.gene0037…
GO:0005575	Cellular Component	GO:0005623	cell	545	739	MS.gene000619(VHA-D),MS.gene001273(At5g26710),MS.gene001692(RCOM_1506700),MS.gene001820(TPS4),MS.gene00195(BXL1),MS.gene002501(RLT1),MS.gene003742(HIS2B),MS.gene003855(IM30),MS.gene004002(TOC75),MS.gene004143(MPK3),MS.gene004202(PTI5),MS.gene00446(PAB2),MS.gene004536(MFP2),MS.gene00474(CYCA3-4),MS.gene004977(WAXY),MS.gene005191(ATG18H),MS.gene005220(AMI1),MS.gene005231(--),MS.gene005690(PRP1),MS.…	MS.gene000925(LHCB4.1),MS.gene000927(LHCB4.1),MS.gene000955(GPAT9),MS.gene001097(REFA1),MS.gene001709(--),MS.gene001915(ARP2),MS.gene002001(ARF1),MS.gene002008(At1g10320),MS.gene002015(TIF3C1),MS.gene002016(TIF3C1),MS.gene002074(At1g60995),MS.gene002392(At5g23430),MS.gene002721(DEGP5),MS.gene002783(BAM9),MS.gene003309(YchF1),MS.gene003638(S6PDH),MS.gene003655(--),MS.gene003711(RPS25B),MS.gene0037…
GO:0005575	Cellular Component	GO:0032991	macromolecular complex	104	201	MS.gene00146(At5g49510),MS.gene00589(TIF3C1),MS.gene006122(RPS18A),MS.gene006506(TRO),MS.gene009881(DDB2),MS.gene015255(RPL26A),MS.gene015630(--),MS.gene016224(KINUB),MS.gene017580(Cog8),MS.gene01778(At5g23430),MS.gene02490(PPD4),MS.gene02649(PPD4),MS.gene027054(ATPC),MS.gene030238(TIF3K1),MS.gene030818(RPL29),MS.gene031789(TRO),MS.gene032440(RPS4B),MS.gene035327(WDR5A),MS.gene036196(MCCA),MS.gen…	MS.gene000925(LHCB4.1),MS.gene000927(LHCB4.1),MS.gene001709(--),MS.gene001915(ARP2),MS.gene002015(TIF3C1),MS.gene002016(TIF3C1),MS.gene002392(At5g23430),MS.gene003253(PSAF),MS.gene003711(RPS25B),MS.gene004300(At4g18820),MS.gene005137(TATA),MS.gene005269(RPL22B),MS.gene007489(rpl22),MS.gene009798(Snrpe),MS.gene011103(MED6),MS.gene013827(PSBS),MS.gene014124(EER5),MS.gene014852(ATPG),MS.gene015179(C…
GO:0005575	Cellular Component	GO:0031012	extracellular matrix	3	1	MS.gene00195(BXL1),MS.gene058203(BXL1),MS.gene56021(BXL1)	MS.gene86920(BXL5)
GO:0005575	Cellular Component	GO:0043226	organelle	425	571	MS.gene000619(VHA-D),MS.gene001692(RCOM_1506700),MS.gene001820(TPS4),MS.gene002501(RLT1),MS.gene003742(HIS2B),MS.gene003855(IM30),MS.gene004002(TOC75),MS.gene004143(MPK3),MS.gene004202(PTI5),MS.gene004536(MFP2),MS.gene00474(CYCA3-4),MS.gene004977(WAXY),MS.gene005191(ATG18H),MS.gene005231(--),MS.gene00581(At1g10320),MS.gene00586(At1g09660/At1g09670),MS.gene006121(GI),MS.gene006506(TRO),MS.gene0066…	MS.gene000925(LHCB4.1),MS.gene000927(LHCB4.1),MS.gene000955(GPAT9),MS.gene001709(--),MS.gene001915(ARP2),MS.gene002001(ARF1),MS.gene002008(At1g10320),MS.gene002074(At1g60995),MS.gene002392(At5g23430),MS.gene002721(DEGP5),MS.gene003711(RPS25B),MS.gene004063(--),MS.gene004483(SPL7),MS.gene00450(ERF008),MS.gene004529(MPK16),MS.gene004877(AUX22B),MS.gene005137(TATA),MS.gene005280(--),MS.gene005296(RE…
GO:0005575	Cellular Component	GO:0031974	membrane-enclosed lumen	10	20	MS.gene006121(GI),MS.gene006506(TRO),MS.gene015630(--),MS.gene022327(FIP37),MS.gene031789(TRO),MS.gene035327(WDR5A),MS.gene072064(BOP1),MS.gene54210(LON1),MS.gene79872(TAF7),MSTRG.118070(AGO4)	MS.gene001709(--),MS.gene012986(TIC22),MS.gene015410(MSH4),MS.gene015559(RPB2),MS.gene028301(NRPB7),MS.gene036493(WDR5A),MS.gene047206(BOP1),MS.gene055437(ARP4),MS.gene060357(SCL28),MS.gene061835(WDR12),MS.gene070534(COP1),MS.gene09688(LON1),MS.gene09845(PES),MS.gene22603(NRPD1),MS.gene27025(RPB2),MS.gene28835(SWC4),MS.gene28986(TRO),MS.gene60718(GI),MS.gene90747(RPB2),MSTRG.105575(e(y)2)
GO:0005575	Cellular Component	GO:0044421	extracellular region part	1	1	MS.gene60650(CHIT3)	MS.gene006197(CHIT3)
GO:0005575	Cellular Component	GO:0005576	extracellular region	16	21	MS.gene00195(BXL1),MS.gene010215(ANN1),MS.gene017354(IDH1),MS.gene024279(At5g13980),MS.gene028030(At1g32060),MS.gene058203(BXL1),MS.gene24136(HSP90),MS.gene25139(GLP1),MS.gene35270(XTH30),MS.gene39651(NIR1),MS.gene50030(BGAL1),MS.gene56021(BXL1),MS.gene60650(CHIT3),MS.gene73816(PGAAIR),MS.gene78958(XTH30),MSTRG.110890(RBCS-3C)	MS.gene006197(CHIT3),MS.gene007553(XTH32),MS.gene009529(IDH1),MS.gene011499(fusA1),MS.gene011682(XTH6),MS.gene031620(PGAAIR),MS.gene035891(ANN1),MS.gene039387(AAE3),MS.gene042579(XTHA),MS.gene057017(BGAL17),MS.gene064435(GAPB),MS.gene065392(At5g13980),MS.gene30381(GLP1),MS.gene35768(XTH9),MS.gene56689(IRX12),MS.gene64023(HSP90),MS.gene64678(--),MS.gene89484(ANN1),MS.gene91801(PSBQ2),MSTRG.119772(…
GO:0005575	Cellular Component	GO:0030054	cell junction	26	38	MS.gene004536(MFP2),MS.gene010215(ANN1),MS.gene017354(IDH1),MS.gene017580(Cog8),MS.gene020494(SEC8),MS.gene022327(FIP37),MS.gene025251(VIT_11s0016g00830),MS.gene035620(ATG11),MS.gene037557(TUBB1),MS.gene070570(--),MS.gene072269(TIP2-1),MS.gene074485(BSK1),MS.gene22751(NHL10),MS.gene24136(HSP90),MS.gene31196(SlH4),MS.gene33615(ALDH3H1),MS.gene44189(Cog8),MS.gene50030(BGAL1),MS.gene53447(CRK2),MS.g…	MS.gene003309(YchF1),MS.gene003711(RPS25B),MS.gene009529(IDH1),MS.gene015410(MSH4),MS.gene015559(RPB2),MS.gene024387(NHL10),MS.gene024568(MED14),MS.gene026610(CCT8),MS.gene035891(ANN1),MS.gene036436(FTSHI5),MS.gene036595(RPS15AA),MS.gene039387(AAE3),MS.gene045063(ALDH3H1),MS.gene051023(MPE3),MS.gene05814(ERD4),MS.gene061835(WDR12),MS.gene068792(TSJT1),MS.gene069368(TSJT1),MS.gene069369(TSJT1),MS.…
GO:0005575	Cellular Component	GO:0009295	nucleoid	0	2	--	MS.gene09069(MRL7),MS.gene99261(FLN2)
GO:0005575	Cellular Component	GO:0016020	membrane	287	370	MS.gene000619(VHA-D),MS.gene000905(ABCB9),MS.gene001182(At3g47570),MS.gene002070(AKT2),MS.gene002535(GLR2.7),MS.gene00301(ABCC14),MS.gene003377(PAT19),MS.gene003553(UPL3),MS.gene003855(IM30),MS.gene004002(TOC75),MS.gene005191(ATG18H),MS.gene005466(ABCA7),MS.gene005606(ABCC14),MS.gene006392(At3g22845),MS.gene006887(VAMP721),MS.gene007439(P58IPK),MS.gene007571(RABC2A),MS.gene007811(CAT8),MS.gene007…	MS.gene000925(LHCB4.1),MS.gene000927(LHCB4.1),MS.gene000955(GPAT9),MS.gene002759(PBL27),MS.gene003292(BACOVA_02659),MS.gene003310(At4g20940),MS.gene003572(--),MS.gene003711(RPS25B),MS.gene004517(LFG5),MS.gene004529(MPK16),MS.gene004563(ABCC14),MS.gene004968(YSL1),MS.gene005137(TATA),MS.gene005334(ECH),MS.gene005344(MDIS2),MS.gene007977(NPF5.1),MS.gene008012(mipp1),MS.gene008024(MDIS2),MS.gene0091…
GO:0005575	Cellular Component	GO:0044425	membrane part	225	285	MS.gene000905(ABCB9),MS.gene001182(At3g47570),MS.gene002070(AKT2),MS.gene002535(GLR2.7),MS.gene00301(ABCC14),MS.gene003377(PAT19),MS.gene004002(TOC75),MS.gene005466(ABCA7),MS.gene005606(ABCC14),MS.gene006392(At3g22845),MS.gene006887(VAMP721),MS.gene007811(CAT8),MS.gene007812(CAT8),MS.gene00856(BGLU46),MS.gene012102(--),MS.gene012369(HPT1),MS.gene012798(Gba2),MS.gene012862(ECA3),MS.gene01366(PSAM2…	MS.gene000925(LHCB4.1),MS.gene000927(LHCB4.1),MS.gene003292(BACOVA_02659),MS.gene003310(At4g20940),MS.gene003572(--),MS.gene004517(LFG5),MS.gene004563(ABCC14),MS.gene004968(YSL1),MS.gene005137(TATA),MS.gene005334(ECH),MS.gene005344(MDIS2),MS.gene007977(NPF5.1),MS.gene008024(MDIS2),MS.gene00933(LFG5),MS.gene00990(POPTRDRAFT_820934),MS.gene011170(ABCC8),MS.gene011263(TIM23-2),MS.gene01177(--),MS.ge…
GO:0005575	Cellular Component	GO:0019012	virion	4	7	MS.gene76374(RNU1),MS.gene97801(BRR2C),MSTRG.24066(RLT1),MSTRG.95474(LSM6B)	MS.gene009798(Snrpe),MS.gene065559(BRR2A),MS.gene60904(RDM16),MS.gene87429(RNU1),MS.gene89644(Syncrip),MS.gene91517(LIF2),MS.gene93333(LIS)
GO:0005575	Cellular Component	GO:0044423	virion part	4	7	MS.gene76374(RNU1),MS.gene97801(BRR2C),MSTRG.24066(RLT1),MSTRG.95474(LSM6B)	MS.gene009798(Snrpe),MS.gene065559(BRR2A),MS.gene60904(RDM16),MS.gene87429(RNU1),MS.gene89644(Syncrip),MS.gene91517(LIF2),MS.gene93333(LIS)
GO:0005575	Cellular Component	GO:0099512	supramolecular fiber	1	0	MSTRG.73273(MAP65-1)	--

## Sheet: Table S4
GO ID (level1)	GO Term (level1)	GO ID (level2)	GO Term (level2)	SD Leaf phase3 vs ZD Leaf phase3 up-regulated genes	SD Leaf phase3 vs ZD Leaf phase3 down-regulated genes	SD Leaf phase3 vs ZD Leaf phase3 up-regulated genes	SD Leaf phase3 vs ZD Leaf phase3 down-regulated genes
GO:0008150	Biological Process	GO:0044699	single-organism process	301	724	MS.gene000464(ESP1),MS.gene002124(Tmem87b),MS.gene002188(BIPP2C1),MS.gene002189(CAP10A),MS.gene002411(CIP7),MS.gene00264(IBR3),MS.gene002964(APR3),MS.gene003645(FBA1),MS.gene005558(FUM1),MS.gene005735(NUDT26),MS.gene005977(CS1),MS.gene006158(--),MS.gene006752(THI1),MS.gene006871(DRT111),MS.gene008062(ELF4),MS.gene009235(RH22),MS.gene00952(At4g15545),MS.gene010030(HEMA1),MS.gene010119(CG5412),MS.g…	MS.gene00007(MEE23),MS.gene000968(SAT3),MS.gene001210(AGO16),MS.gene001673(DCP5),MS.gene002119(PNPLA1),MS.gene002319(MORF9),MS.gene002320(BHLH112),MS.gene003308(At1g30570),MS.gene003315(At4g20930),MS.gene003641(PLT5),MS.gene003642(ADC1),MS.gene003655(--),MS.gene003658(DTX46),MS.gene003662(DTX46),MS.gene003741(KCS4),MS.gene003869(3BETAHSD/D3),MS.gene003870(FPA),MS.gene004151(ADK2),MS.gene004395(AB…
GO:0008150	Biological Process	GO:0032502	developmental process	70	137	MS.gene000464(ESP1),MS.gene00264(IBR3),MS.gene004238(YNL011C),MS.gene006871(DRT111),MS.gene008062(ELF4),MS.gene010209(CRY1),MS.gene01344(Os07g0563300),MS.gene01478(HSL1),MS.gene020251(HTH),MS.gene020493(SEC8),MS.gene022109(BAD1),MS.gene026010(FLK),MS.gene027054(ATPC),MS.gene040285(TPLATE),MS.gene04087(BGAL1),MS.gene042169(GDCST),MS.gene044508(CAS),MS.gene044509(CAS),MS.gene044510(CAS),MS.gene0469…	MS.gene002319(MORF9),MS.gene003308(At1g30570),MS.gene003870(FPA),MS.gene005281(PLDZETA1),MS.gene005535(TAF13),MS.gene006501(BIO2),MS.gene007749(PAO),MS.gene009083(At1g60420),MS.gene010426(--),MS.gene011498(fusA2),MS.gene013607(ATO),MS.gene013616(At5g53140),MS.gene014188(POPTRDRAFT_821063),MS.gene015584(Kdm5a),MS.gene016252(GAUT7),MS.gene01770(AATL1),MS.gene01771(AATL1),MS.gene024268(ABH1),MS.gene…
GO:0008150	Biological Process	GO:0008152	metabolic process	437	1118	MS.gene000464(ESP1),MS.gene002038(BOP1),MS.gene002124(Tmem87b),MS.gene002188(BIPP2C1),MS.gene002189(CAP10A),MS.gene002411(CIP7),MS.gene00264(IBR3),MS.gene002964(APR3),MS.gene003185(At5g10770),MS.gene003645(FBA1),MS.gene004684(BH0283),MS.gene004797(NRPE7),MS.gene00503(SNAT2),MS.gene005063(omt3),MS.gene005211(PBL7),MS.gene00522(PUB30),MS.gene005547(KYAT1),MS.gene005558(FUM1),MS.gene005735(NUDT26),M…	MS.gene00007(MEE23),MS.gene000091(ABC1K7),MS.gene000968(SAT3),MS.gene001098(REFA1),MS.gene001195(BIG1),MS.gene001210(AGO16),MS.gene001320(MED36A),MS.gene001673(DCP5),MS.gene001709(--),MS.gene002015(TIF3C1),MS.gene002119(PNPLA1),MS.gene002165(RPL44),MS.gene002262(HSP1),MS.gene002318(--),MS.gene002319(MORF9),MS.gene002320(BHLH112),MS.gene002783(BAM9),MS.gene002822(At3g06270),MS.gene003061(UPL5),MS.…
GO:0008150	Biological Process	GO:0050896	response to stimulus	96	252	MS.gene000464(ESP1),MS.gene002188(BIPP2C1),MS.gene002189(CAP10A),MS.gene00264(IBR3),MS.gene006752(THI1),MS.gene006871(DRT111),MS.gene007763(VPS41),MS.gene008062(ELF4),MS.gene010119(CG5412),MS.gene010209(CRY1),MS.gene010215(ANN1),MS.gene011415(ATPD),MS.gene012429(ARF1),MS.gene012570(FAD6),MS.gene013046(CUTA),MS.gene01478(HSL1),MS.gene015457(Ndufaf6),MS.gene015611(AHK4),MS.gene016310(MLP146),MS.gen…	MS.gene001210(AGO16),MS.gene00217(PR10-1),MS.gene003308(At1g30570),MS.gene003655(--),MS.gene004757(ETR2),MS.gene004925(PER47),MS.gene005181(NHX2),MS.gene005281(PLDZETA1),MS.gene005386(PHYA),MS.gene006500(At4g10320),MS.gene006930(algC),MS.gene007749(PAO),MS.gene008029(UGP3),MS.gene008727(BAGP1),MS.gene009083(At1g60420),MS.gene009621(CBSX3),MS.gene009691(GSVIVT00023967001),MS.gene011406(EXO70B1),MS…
GO:0008150	Biological Process	GO:0032501	multicellular organismal process	56	103	MS.gene000464(ESP1),MS.gene008062(ELF4),MS.gene010209(CRY1),MS.gene01344(Os07g0563300),MS.gene01478(HSL1),MS.gene020251(HTH),MS.gene020493(SEC8),MS.gene026010(FLK),MS.gene027054(ATPC),MS.gene040285(TPLATE),MS.gene042169(GDCST),MS.gene044508(CAS),MS.gene044509(CAS),MS.gene044510(CAS),MS.gene046926(TOR),MS.gene050126(RRP41L),MS.gene062299(--),MS.gene07123(WEE1),MS.gene072013(--),MS.gene072382(STR9)…	MS.gene003870(FPA),MS.gene005535(TAF13),MS.gene006501(BIO2),MS.gene007749(PAO),MS.gene010426(--),MS.gene011498(fusA2),MS.gene013607(ATO),MS.gene01770(AATL1),MS.gene01771(AATL1),MS.gene017931(LPAT2),MS.gene024268(ABH1),MS.gene024493(VDE1),MS.gene026932(HAT5),MS.gene028296(MSI1),MS.gene028713(REV),MS.gene03053(At3g03300),MS.gene031454(RPL21M),MS.gene033500(PRFB1),MS.gene036223(RANGAP1),MS.gene03654…
GO:0008150	Biological Process	GO:0051179	localization	89	247	MS.gene002188(BIPP2C1),MS.gene007763(VPS41),MS.gene008079(TRG-31),MS.gene010119(CG5412),MS.gene010209(CRY1),MS.gene010215(ANN1),MS.gene011415(ATPD),MS.gene012429(ARF1),MS.gene01478(HSL1),MS.gene015457(Ndufaf6),MS.gene020431(MSL2),MS.gene020493(SEC8),MS.gene021499(GLB3),MS.gene025037(SIGA),MS.gene027054(ATPC),MS.gene029744(RABC2A),MS.gene038631(NAT6),MS.gene040285(TPLATE),MS.gene04087(BGAL1),MS.ge…	MS.gene002319(MORF9),MS.gene002320(BHLH112),MS.gene003641(PLT5),MS.gene004395(ABCC2),MS.gene005181(NHX2),MS.gene005281(PLDZETA1),MS.gene005293(IMPA1),MS.gene009408(HEX6),MS.gene009621(CBSX3),MS.gene009631(ABCB25),MS.gene011406(EXO70B1),MS.gene011521(ATG8F),MS.gene011981(VPS39),MS.gene012396(--),MS.gene012986(TIC22),MS.gene013607(ATO),MS.gene013614(CNGC1),MS.gene013657(VPS45),MS.gene015029(HEMH),M…
GO:0008150	Biological Process	GO:0071840	cellular component organization or biogenesis	97	176	MS.gene000464(ESP1),MS.gene002038(BOP1),MS.gene002189(CAP10A),MS.gene010209(CRY1),MS.gene010215(ANN1),MS.gene010435(SUVR5),MS.gene011415(ATPD),MS.gene013329(GUX1),MS.gene01478(HSL1),MS.gene017163(ARID3),MS.gene020493(SEC8),MS.gene020640(CDC25),MS.gene029243(STY46),MS.gene030093(ARID3),MS.gene030886(PSBY),MS.gene031797(At4g10320),MS.gene041062(HAC12),MS.gene042169(GDCST),MS.gene04434(SlH4),MS.gene…	MS.gene001210(AGO16),MS.gene001673(DCP5),MS.gene002319(MORF9),MS.gene003139(PDS5),MS.gene003308(At1g30570),MS.gene003870(FPA),MS.gene005281(PLDZETA1),MS.gene006500(At4g10320),MS.gene006501(BIO2),MS.gene00753(PFP-BETA),MS.gene007749(PAO),MS.gene009083(At1g60420),MS.gene009621(CBSX3),MS.gene00994(Os01g0367900),MS.gene010426(--),MS.gene011498(fusA2),MS.gene011682(XTH6),MS.gene013607(ATO),MS.gene0141…
GO:0008150	Biological Process	GO:0040007	growth	12	22	MS.gene00264(IBR3),MS.gene010209(CRY1),MS.gene01478(HSL1),MS.gene04087(BGAL1),MS.gene046926(TOR),MS.gene31027(CURL3),MS.gene50030(BGAL1),MS.gene50079(CAP1),MS.gene50138(GN),MS.gene74915(emc3),MS.gene80688(CYP90A1),MS.gene83186(COB)	MS.gene003308(At1g30570),MS.gene013616(At5g53140),MS.gene014633(PATROL1),MS.gene02123(--),MS.gene028713(REV),MS.gene041861(OsI_36121),MS.gene046214(KEG),MS.gene063809(RBR),MS.gene072267(At3g16270),MS.gene28675(--),MS.gene30782(LAX3),MS.gene32223(--),MS.gene36787(At3g16270),MS.gene43674(At5g58300),MS.gene53154(--),MS.gene59449(VHA-c4),MS.gene85049(ATG3),MSTRG.121779(--),MSTRG.22454(PI39),MSTRG.333…
GO:0008150	Biological Process	GO:0022414	reproductive process	40	61	MS.gene000464(ESP1),MS.gene004238(YNL011C),MS.gene006871(DRT111),MS.gene008062(ELF4),MS.gene01478(HSL1),MS.gene019335(GR1),MS.gene026010(FLK),MS.gene042169(GDCST),MS.gene046926(TOR),MS.gene050126(RRP41L),MS.gene055351(DUO1),MS.gene062299(--),MS.gene069025(BAG4),MS.gene072013(--),MS.gene24776(CPN20),MS.gene24778(CPN20),MS.gene24780(CPN20),MS.gene25264(CPN20),MS.gene25664(CPN20),MS.gene26688(CPN20)…	MS.gene001210(AGO16),MS.gene002319(MORF9),MS.gene003870(FPA),MS.gene005535(TAF13),MS.gene006501(BIO2),MS.gene007749(PAO),MS.gene010426(--),MS.gene011498(fusA2),MS.gene013607(ATO),MS.gene014188(POPTRDRAFT_821063),MS.gene015584(Kdm5a),MS.gene016252(GAUT7),MS.gene024268(ABH1),MS.gene028296(MSI1),MS.gene028713(REV),MS.gene031454(RPL21M),MS.gene034432(--),MS.gene036543(SYD),MS.gene040114(--),MS.gene04…
GO:0008150	Biological Process	GO:0000003	reproduction	40	61	MS.gene000464(ESP1),MS.gene004238(YNL011C),MS.gene006871(DRT111),MS.gene008062(ELF4),MS.gene01478(HSL1),MS.gene019335(GR1),MS.gene026010(FLK),MS.gene042169(GDCST),MS.gene046926(TOR),MS.gene050126(RRP41L),MS.gene055351(DUO1),MS.gene062299(--),MS.gene069025(BAG4),MS.gene072013(--),MS.gene24776(CPN20),MS.gene24778(CPN20),MS.gene24780(CPN20),MS.gene25264(CPN20),MS.gene25664(CPN20),MS.gene26688(CPN20)…	MS.gene001210(AGO16),MS.gene002319(MORF9),MS.gene003870(FPA),MS.gene005535(TAF13),MS.gene006501(BIO2),MS.gene007749(PAO),MS.gene010426(--),MS.gene011498(fusA2),MS.gene013607(ATO),MS.gene014188(POPTRDRAFT_821063),MS.gene015584(Kdm5a),MS.gene016252(GAUT7),MS.gene024268(ABH1),MS.gene028296(MSI1),MS.gene028713(REV),MS.gene031454(RPL21M),MS.gene034432(--),MS.gene036543(SYD),MS.gene040114(--),MS.gene04…
GO:0008150	Biological Process	GO:0048511	rhythmic process	3	4	MS.gene008062(ELF4),MS.gene010209(CRY1),MS.gene88891(GI)	MS.gene005386(PHYA),MS.gene049833(PRR73),MS.gene053401(CRY2),MS.gene058551(ADO3)
GO:0008150	Biological Process	GO:0009987	cellular process	378	951	MS.gene000464(ESP1),MS.gene002038(BOP1),MS.gene002124(Tmem87b),MS.gene002188(BIPP2C1),MS.gene002189(CAP10A),MS.gene002411(CIP7),MS.gene00264(IBR3),MS.gene002964(APR3),MS.gene003645(FBA1),MS.gene004797(NRPE7),MS.gene00503(SNAT2),MS.gene005211(PBL7),MS.gene00522(PUB30),MS.gene005558(FUM1),MS.gene005735(NUDT26),MS.gene005977(CS1),MS.gene006158(--),MS.gene006752(THI1),MS.gene006871(DRT111),MS.gene008…	MS.gene000091(ABC1K7),MS.gene000968(SAT3),MS.gene001098(REFA1),MS.gene001210(AGO16),MS.gene001320(MED36A),MS.gene001673(DCP5),MS.gene001709(--),MS.gene002015(TIF3C1),MS.gene002262(HSP1),MS.gene002318(--),MS.gene002319(MORF9),MS.gene002320(BHLH112),MS.gene002822(At3g06270),MS.gene003061(UPL5),MS.gene003139(PDS5),MS.gene003253(PSAF),MS.gene003308(At1g30570),MS.gene003315(At4g20930),MS.gene003404(M3…
GO:0008150	Biological Process	GO:0002376	immune system process	7	21	MS.gene011415(ATPD),MS.gene05912(PLSP1),MS.gene069024(AMT2),MS.gene38093(NUP96),MS.gene73386(SUVH4),MSTRG.114211(SPDSYN1),MSTRG.118070(AGO4)	MS.gene008727(BAGP1),MS.gene014898(SDF2),MS.gene01612(PUB17),MS.gene024082(MTACP1),MS.gene03053(At3g03300),MS.gene034240(WRKY40),MS.gene036543(SYD),MS.gene04757(PLSP1),MS.gene049843(MPK3),MS.gene056315(--),MS.gene23648(mycC),MS.gene27876(rimM),MS.gene37977(RCCR),MS.gene58951(SYD),MS.gene62792(ATPD),MS.gene75670(RAD50),MS.gene77002(PIX13),MS.gene91978(NUP96),MS.gene95887(MOS4),MSTRG.115190(GILP),M…
GO:0008150	Biological Process	GO:0048518	positive regulation of biological process	15	14	MS.gene002188(BIPP2C1),MS.gene055577(--),MS.gene06810(COMT1),MS.gene24776(CPN20),MS.gene24778(CPN20),MS.gene24780(CPN20),MS.gene25264(CPN20),MS.gene25664(CPN20),MS.gene26688(CPN20),MS.gene38093(NUP96),MS.gene73748(DDM1),MS.gene81379(At5g18950),MS.gene88891(GI),MS.gene91412(NPK1),MSTRG.118070(AGO4)	MS.gene002320(BHLH112),MS.gene011498(fusA2),MS.gene014898(SDF2),MS.gene049843(MPK3),MS.gene069090(DDM1),MS.gene27876(rimM),MS.gene37977(RCCR),MS.gene43660(At5g05200),MS.gene43674(At5g58300),MS.gene91978(NUP96),MS.gene95887(MOS4),MSTRG.124520(ARPC3),MSTRG.21528(ROS1),MSTRG.75748(GAD4)
GO:0008150	Biological Process	GO:0040011	locomotion	0	2	--	MS.gene009083(At1g60420),MS.gene92280(MAA3)
GO:0008150	Biological Process	GO:0001906	cell killing	0	1	--	MSTRG.22454(PI39)
GO:0008150	Biological Process	GO:0022610	biological adhesion	2	4	MS.gene046926(TOR),MS.gene50138(GN)	MS.gene028713(REV),MS.gene052311(Dnajc7),MS.gene058661(--),MS.gene22595(HD1)
GO:0008150	Biological Process	GO:0051704	multi-organism process	12	35	MS.gene00264(IBR3),MS.gene010119(CG5412),MS.gene011415(ATPD),MS.gene069024(AMT2),MS.gene21495(MED8),MS.gene31027(CURL3),MS.gene39842(CNX1),MS.gene73748(DDM1),MSTRG.106126(BIG),MSTRG.118070(AGO4),MSTRG.118102(LOX1),MSTRG.1986(--)	MS.gene005714(PUB26),MS.gene007749(PAO),MS.gene008727(BAGP1),MS.gene013505(--),MS.gene013607(ATO),MS.gene013657(VPS45),MS.gene014898(SDF2),MS.gene01612(PUB17),MS.gene031454(RPL21M),MS.gene034167(XI-F),MS.gene034234(ACR11),MS.gene034240(WRKY40),MS.gene049843(MPK3),MS.gene050173(PUB26),MS.gene050629(NAA20),MS.gene052932(VPS45),MS.gene056315(--),MS.gene063809(RBR),MS.gene069090(DDM1),MS.gene06946(AT…
GO:0008150	Biological Process	GO:0023052	signaling	27	56	MS.gene008062(ELF4),MS.gene010209(CRY1),MS.gene011415(ATPD),MS.gene012429(ARF1),MS.gene015611(AHK4),MS.gene022807(AIR12),MS.gene027645(ARF),MS.gene029744(RABC2A),MS.gene029831(ARF18),MS.gene04825(AUX22E),MS.gene052439(MBF1C),MS.gene056152(ARF18),MS.gene062299(--),MS.gene066496(GLR3.6),MS.gene066842(AHK3),MS.gene069024(AMT2),MS.gene31027(CURL3),MS.gene39842(CNX1),MS.gene39913(AUX22D),MS.gene43584(…	MS.gene003655(--),MS.gene004757(ETR2),MS.gene005386(PHYA),MS.gene012437(DGK7),MS.gene013607(ATO),MS.gene015029(HEMH),MS.gene017618(AHK1),MS.gene024268(ABH1),MS.gene024679(ERF061),MS.gene034240(WRKY40),MS.gene035669(DGK7),MS.gene036543(SYD),MS.gene042550(CSN2),MS.gene046214(KEG),MS.gene049833(PRR73),MS.gene049843(MPK3),MS.gene053401(CRY2),MS.gene055443(DAP),MS.gene056699(RABG3F),MS.gene068531(RABE…
GO:0008150	Biological Process	GO:0065007	biological regulation	137	317	MS.gene000464(ESP1),MS.gene002188(BIPP2C1),MS.gene002189(CAP10A),MS.gene002411(CIP7),MS.gene002964(APR3),MS.gene006871(DRT111),MS.gene008062(ELF4),MS.gene010209(CRY1),MS.gene010215(ANN1),MS.gene011103(MED6),MS.gene011415(ATPD),MS.gene012172(TIF3K1),MS.gene012429(ARF1),MS.gene012570(FAD6),MS.gene01344(Os07g0563300),MS.gene01478(HSL1),MS.gene015611(AHK4),MS.gene017163(ARID3),MS.gene022807(AIR12),MS…	MS.gene001195(BIG1),MS.gene001210(AGO16),MS.gene001673(DCP5),MS.gene001709(--),MS.gene002015(TIF3C1),MS.gene002319(MORF9),MS.gene002320(BHLH112),MS.gene003308(At1g30570),MS.gene003653(GATA7),MS.gene003655(--),MS.gene003688(BTF3),MS.gene003870(FPA),MS.gene004757(ETR2),MS.gene005181(NHX2),MS.gene005281(PLDZETA1),MS.gene005386(PHYA),MS.gene005517(BZIP53),MS.gene006500(At4g10320),MS.gene006501(BIO2),…
GO:0008150	Biological Process	GO:0050789	regulation of biological process	125	286	MS.gene000464(ESP1),MS.gene002188(BIPP2C1),MS.gene002189(CAP10A),MS.gene002411(CIP7),MS.gene006871(DRT111),MS.gene008062(ELF4),MS.gene010209(CRY1),MS.gene011103(MED6),MS.gene011415(ATPD),MS.gene012172(TIF3K1),MS.gene012429(ARF1),MS.gene012570(FAD6),MS.gene01344(Os07g0563300),MS.gene01478(HSL1),MS.gene015611(AHK4),MS.gene017163(ARID3),MS.gene022807(AIR12),MS.gene025037(SIGA),MS.gene026010(FLK),MS.…	MS.gene001195(BIG1),MS.gene001210(AGO16),MS.gene001673(DCP5),MS.gene001709(--),MS.gene002015(TIF3C1),MS.gene002319(MORF9),MS.gene002320(BHLH112),MS.gene003308(At1g30570),MS.gene003653(GATA7),MS.gene003655(--),MS.gene003688(BTF3),MS.gene003870(FPA),MS.gene004757(ETR2),MS.gene005281(PLDZETA1),MS.gene005386(PHYA),MS.gene005517(BZIP53),MS.gene006500(At4g10320),MS.gene006501(BIO2),MS.gene00753(PFP-BET…
GO:0008150	Biological Process	GO:0048519	negative regulation of biological process	18	28	MS.gene017163(ARID3),MS.gene030093(ARID3),MS.gene049741(AGO5),MS.gene05912(PLSP1),MS.gene059150(PME61),MS.gene07123(WEE1),MS.gene21495(MED8),MS.gene22992(WEE1),MS.gene28286(PFP-BETA),MS.gene51706(PME47),MS.gene53720(NSN1),MS.gene55701(PME61),MS.gene56341(PME47),MS.gene59800(SE),MS.gene62085(asp),MS.gene73386(SUVH4),MS.gene73748(DDM1),MSTRG.118070(AGO4)	MS.gene001210(AGO16),MS.gene003870(FPA),MS.gene00753(PFP-BETA),MS.gene010426(--),MS.gene024082(MTACP1),MS.gene024268(ABH1),MS.gene03053(At3g03300),MS.gene036223(RANGAP1),MS.gene036543(SYD),MS.gene042958(MSH7),MS.gene045065(RFC3),MS.gene04757(PLSP1),MS.gene06145(--),MS.gene063024(SBT1.6),MS.gene069090(DDM1),MS.gene072018(CDC48C),MS.gene23648(mycC),MS.gene25715(SBT5.4),MS.gene25717(AIR3),MS.gene278…
GO:0003674	Molecular Function	GO:0003824	catalytic activity	377	994	MS.gene001417(--),MS.gene002188(BIPP2C1),MS.gene00264(IBR3),MS.gene002964(APR3),MS.gene003185(At5g10770),MS.gene003645(FBA1),MS.gene00503(SNAT2),MS.gene005063(omt3),MS.gene005211(PBL7),MS.gene00522(PUB30),MS.gene005547(KYAT1),MS.gene005558(FUM1),MS.gene005735(NUDT26),MS.gene005977(CS1),MS.gene006020(CINV2),MS.gene006030(EMB3003),MS.gene007647(BGAL8),MS.gene007817(CYP72A154),MS.gene007973(--),MS.g…	MS.gene00007(MEE23),MS.gene000091(ABC1K7),MS.gene000261(At3g60510),MS.gene000968(SAT3),MS.gene001098(REFA1),MS.gene001320(MED36A),MS.gene002119(PNPLA1),MS.gene002318(--),MS.gene002783(BAM9),MS.gene002818(MIP1),MS.gene002822(At3g06270),MS.gene003061(UPL5),MS.gene003162(GAUT4),MS.gene003308(At1g30570),MS.gene003315(At4g20930),MS.gene003317(At3g28580),MS.gene003364(VIT_06s0061g00120),MS.gene003366(V…
GO:0003674	Molecular Function	GO:0004871	signal transducer activity	3	13	MS.gene010209(CRY1),MS.gene69580(MPK10),MS.gene91412(NPK1)	MS.gene005386(PHYA),MS.gene008714(MMK1),MS.gene038360(MPK10),MS.gene049834(NTF6),MS.gene049843(MPK3),MS.gene053401(CRY2),MS.gene056822(MMK2),MS.gene058551(ADO3),MS.gene070224(PHYB),MS.gene074494(NPC1),MS.gene08564(NTF6),MS.gene20742(PHR2),MS.gene51857(MMK2)
GO:0003674	Molecular Function	GO:0005488	binding	314	858	MS.gene002038(BOP1),MS.gene002188(BIPP2C1),MS.gene002189(CAP10A),MS.gene00264(IBR3),MS.gene005211(PBL7),MS.gene005547(KYAT1),MS.gene005735(NUDT26),MS.gene005989(ncor1),MS.gene006171(GT-2),MS.gene006752(THI1),MS.gene006871(DRT111),MS.gene007647(BGAL8),MS.gene007763(VPS41),MS.gene007817(CYP72A154),MS.gene008016(At2g40290),MS.gene008062(ELF4),MS.gene008069(LHCB4.3),MS.gene009235(RH22),MS.gene00946(M…	MS.gene00007(MEE23),MS.gene000128(CHR12),MS.gene001098(REFA1),MS.gene001210(AGO16),MS.gene001673(DCP5),MS.gene002015(TIF3C1),MS.gene002262(HSP1),MS.gene002320(BHLH112),MS.gene002818(MIP1),MS.gene002822(At3g06270),MS.gene003098(RNP1),MS.gene003308(At1g30570),MS.gene003315(At4g20930),MS.gene003317(At3g28580),MS.gene003404(M3KE1),MS.gene003653(GATA7),MS.gene003655(--),MS.gene003745(RBG7),MS.gene0038…
GO:0003674	Molecular Function	GO:0060089	molecular transducer activity	4	10	MS.gene010209(CRY1),MS.gene015611(AHK4),MS.gene066496(GLR3.6),MS.gene066842(AHK3)	MS.gene004757(ETR2),MS.gene005386(PHYA),MS.gene013614(CNGC1),MS.gene017618(AHK1),MS.gene053401(CRY2),MS.gene058551(ADO3),MS.gene070224(PHYB),MS.gene074494(NPC1),MS.gene20742(PHR2),MS.gene97592(CNGC2)
GO:0003674	Molecular Function	GO:0000988	transcription factor activity, protein binding	3	1	MS.gene025037(SIGA),MS.gene052439(MBF1C),MS.gene055896(SIGF)	MS.gene025428(SIGA)
GO:0003674	Molecular Function	GO:0005215	transporter activity	21	87	MS.gene00952(At4g15545),MS.gene011415(ATPD),MS.gene027054(ATPC),MS.gene044303(ZIP5),MS.gene044338(PHT1-5),MS.gene066496(GLR3.6),MS.gene069024(AMT2),MS.gene07362(ABCB4),MS.gene07689(GAT1),MS.gene30487(KEA5),MS.gene30963(OEP16),MS.gene38093(NUP96),MS.gene40806(IMPA1),MS.gene50138(GN),MS.gene66840(PLT5),MS.gene70499(ZIP5),MS.gene75793(DTX45),MS.gene81968(At3g28050),MS.gene89972(GAT1),MS.gene95141(TD…	MS.gene003641(PLT5),MS.gene003658(DTX46),MS.gene003662(DTX46),MS.gene004395(ABCC2),MS.gene005181(NHX2),MS.gene005293(IMPA1),MS.gene009408(HEX6),MS.gene009631(ABCB25),MS.gene013614(CNGC1),MS.gene016599(OCT3),MS.gene028101(DUR3),MS.gene028285(POT10),MS.gene031880(At4g08290),MS.gene033048(ABCB25),MS.gene036552(At4g15545),MS.gene040118(ER-ANT1),MS.gene043017(At1g67300),MS.gene043023(OCT3),MS.gene0432…
GO:0003674	Molecular Function	GO:0001071	nucleic acid binding transcription factor activity	17	39	MS.gene017163(ARID3),MS.gene025037(SIGA),MS.gene030093(ARID3),MS.gene04098(NFYA1),MS.gene052439(MBF1C),MS.gene055351(DUO1),MS.gene055896(SIGF),MS.gene31905(IDD4),MS.gene34431(AGL13),MS.gene35257(KAN2),MS.gene43584(ARF6),MS.gene49445(GATA8),MS.gene59800(SE),MS.gene77414(PHL7),MS.gene90377(RAP2-2),MSTRG.115864(ORRM1),MSTRG.61792(--)	MS.gene002320(BHLH112),MS.gene003653(GATA7),MS.gene015405(HAT4),MS.gene015584(Kdm5a),MS.gene024679(ERF061),MS.gene025428(SIGA),MS.gene026932(HAT5),MS.gene028713(REV),MS.gene033166(ATHB-16),MS.gene047640(HSF24),MS.gene049839(RAP2-7),MS.gene053908(RAV1),MS.gene059131(--),MS.gene069887(At5g16180),MS.gene072910(OCP3),MS.gene07868(NFYA6),MS.gene09924(HAT4),MS.gene21325(AGL24),MS.gene21676(SCL3),MS.gen…
GO:0003674	Molecular Function	GO:0098772	molecular function regulator	3	5	MS.gene038730(B'KAPPA),MS.gene50138(GN),MSTRG.118215(OsI_006296)	MS.gene036223(RANGAP1),MS.gene038732(B'KAPPA),MS.gene44109(CYCH1-1),MS.gene46909(B'KAPPA),MS.gene54198(CKB1)
GO:0003674	Molecular Function	GO:0005198	structural molecule activity	7	6	MS.gene023860(RPL8C),MS.gene034131(rpsO),MS.gene03522(RPS18A),MS.gene049758(RPL9),MS.gene058293(RPS1),MS.gene68049(RPL8C),MSTRG.69170(RPL32A)	MS.gene031454(RPL21M),MS.gene043911(SAPK2),MS.gene59457(RPL8C),MS.gene60716(RPS18A),MS.gene62684(NUP155),MS.gene64068(SAPK2)
GO:0003674	Molecular Function	GO:0016209	antioxidant activity	0	2	--	MS.gene072910(OCP3),MS.gene32616(OCP3)
GO:0005575	Cellular Component	GO:0044422	organelle part	96	201	MS.gene002038(BOP1),MS.gene002189(CAP10A),MS.gene006752(THI1),MS.gene008069(LHCB4.3),MS.gene010215(ANN1),MS.gene010601(KIN7G),MS.gene011415(ATPD),MS.gene012570(FAD6),MS.gene013046(CUTA),MS.gene013329(GUX1),MS.gene019739(gpsn2),MS.gene023860(RPL8C),MS.gene027054(ATPC),MS.gene027546(--),MS.gene030886(PSBY),MS.gene031726(--),MS.gene031980(CYP20-1),MS.gene032123(PVA41),MS.gene035583(FAD6),MS.gene0400…	MS.gene001709(--),MS.gene002319(MORF9),MS.gene003711(RPS25B),MS.gene003869(3BETAHSD/D3),MS.gene004379(ERD4),MS.gene004508(SAC3B),MS.gene004757(ETR2),MS.gene005386(PHYA),MS.gene005503(--),MS.gene006930(algC),MS.gene007749(PAO),MS.gene008763(ZOP1),MS.gene00994(Os01g0367900),MS.gene011491(NUDT14),MS.gene011498(fusA2),MS.gene011521(ATG8F),MS.gene012986(TIC22),MS.gene013657(VPS45),MS.gene014162(NRPB6A…
GO:0005575	Cellular Component	GO:0044464	cell part	268	613	MS.gene002038(BOP1),MS.gene002124(Tmem87b),MS.gene002188(BIPP2C1),MS.gene002189(CAP10A),MS.gene00503(SNAT2),MS.gene005735(NUDT26),MS.gene005989(ncor1),MS.gene006752(THI1),MS.gene006871(DRT111),MS.gene008062(ELF4),MS.gene008069(LHCB4.3),MS.gene009235(RH22),MS.gene009334(MET2A),MS.gene009395(RPL11),MS.gene00967(SPL7),MS.gene010209(CRY1),MS.gene010215(ANN1),MS.gene010435(SUVR5),MS.gene010601(KIN7G),…	MS.gene001098(REFA1),MS.gene001210(AGO16),MS.gene001673(DCP5),MS.gene001709(--),MS.gene002015(TIF3C1),MS.gene002074(At1g60995),MS.gene002165(RPL44),MS.gene002319(MORF9),MS.gene002320(BHLH112),MS.gene002783(BAM9),MS.gene003139(PDS5),MS.gene003315(At4g20930),MS.gene003389(CAO),MS.gene003653(GATA7),MS.gene003655(--),MS.gene003711(RPS25B),MS.gene003869(3BETAHSD/D3),MS.gene003870(FPA),MS.gene004379(ER…
GO:0005575	Cellular Component	GO:0005623	cell	268	613	MS.gene002038(BOP1),MS.gene002124(Tmem87b),MS.gene002188(BIPP2C1),MS.gene002189(CAP10A),MS.gene00503(SNAT2),MS.gene005735(NUDT26),MS.gene005989(ncor1),MS.gene006752(THI1),MS.gene006871(DRT111),MS.gene008062(ELF4),MS.gene008069(LHCB4.3),MS.gene009235(RH22),MS.gene009334(MET2A),MS.gene009395(RPL11),MS.gene00967(SPL7),MS.gene010209(CRY1),MS.gene010215(ANN1),MS.gene010435(SUVR5),MS.gene010601(KIN7G),…	MS.gene001098(REFA1),MS.gene001210(AGO16),MS.gene001673(DCP5),MS.gene001709(--),MS.gene002015(TIF3C1),MS.gene002074(At1g60995),MS.gene002165(RPL44),MS.gene002319(MORF9),MS.gene002320(BHLH112),MS.gene002783(BAM9),MS.gene003139(PDS5),MS.gene003315(At4g20930),MS.gene003389(CAO),MS.gene003653(GATA7),MS.gene003655(--),MS.gene003711(RPS25B),MS.gene003869(3BETAHSD/D3),MS.gene003870(FPA),MS.gene004379(ER…
GO:0005575	Cellular Component	GO:0005576	extracellular region	18	16	MS.gene010215(ANN1),MS.gene04087(BGAL1),MS.gene042169(GDCST),MS.gene045502(PGAAIR),MS.gene24136(HSP90),MS.gene24776(CPN20),MS.gene24778(CPN20),MS.gene24780(CPN20),MS.gene25264(CPN20),MS.gene25664(CPN20),MS.gene26688(CPN20),MS.gene50030(BGAL1),MS.gene52292(XTH1),MS.gene59424(BGAL3),MS.gene68944(GDCST),MS.gene73816(PGAAIR),MS.gene91412(NPK1),MSTRG.124581(TPRP-F1)	MS.gene006197(CHIT3),MS.gene011498(fusA2),MS.gene011682(XTH6),MS.gene023502(BGAL9),MS.gene035891(ANN1),MS.gene057017(BGAL17),MS.gene07730(LIG4),MS.gene34954(XTH28),MS.gene35768(XTH9),MS.gene51828(XTH23),MS.gene56689(IRX12),MS.gene68845(GDCST),MS.gene78958(XTH30),MS.gene89484(ANN1),MSTRG.32290(CHI4),MSTRG.89086(VHA-A)
GO:0005575	Cellular Component	GO:0043226	organelle	203	473	MS.gene002038(BOP1),MS.gene002124(Tmem87b),MS.gene002188(BIPP2C1),MS.gene002189(CAP10A),MS.gene00503(SNAT2),MS.gene005735(NUDT26),MS.gene005989(ncor1),MS.gene006752(THI1),MS.gene006871(DRT111),MS.gene008062(ELF4),MS.gene008069(LHCB4.3),MS.gene009235(RH22),MS.gene009334(MET2A),MS.gene00967(SPL7),MS.gene010209(CRY1),MS.gene010215(ANN1),MS.gene010435(SUVR5),MS.gene010601(KIN7G),MS.gene011103(MED6),M…	MS.gene001210(AGO16),MS.gene001709(--),MS.gene002074(At1g60995),MS.gene002319(MORF9),MS.gene002320(BHLH112),MS.gene003139(PDS5),MS.gene003315(At4g20930),MS.gene003653(GATA7),MS.gene003711(RPS25B),MS.gene003869(3BETAHSD/D3),MS.gene003870(FPA),MS.gene004379(ERD4),MS.gene004508(SAC3B),MS.gene004757(ETR2),MS.gene005281(PLDZETA1),MS.gene005386(PHYA),MS.gene005503(--),MS.gene005535(TAF13),MS.gene006930…
GO:0005575	Cellular Component	GO:0032991	macromolecular complex	68	137	MS.gene002038(BOP1),MS.gene002189(CAP10A),MS.gene005558(FUM1),MS.gene008016(At2g40290),MS.gene008069(LHCB4.3),MS.gene009395(RPL11),MS.gene010601(KIN7G),MS.gene011103(MED6),MS.gene012172(TIF3K1),MS.gene017080(RPL18A),MS.gene020993(CAB8),MS.gene020995(CAB8),MS.gene023860(RPL8C),MS.gene026076(tma-22),MS.gene027054(ATPC),MS.gene029939(LHCB5),MS.gene030886(PSBY),MS.gene034131(rpsO),MS.gene03522(RPS18A…	MS.gene001210(AGO16),MS.gene001709(--),MS.gene002015(TIF3C1),MS.gene002165(RPL44),MS.gene003253(PSAF),MS.gene003711(RPS25B),MS.gene003870(FPA),MS.gene005513(EZA1),MS.gene008731(Sas10),MS.gene00994(Os01g0367900),MS.gene010427(PSBO),MS.gene01133(RPL44),MS.gene011856(rplY),MS.gene012396(--),MS.gene017616(PAD1),MS.gene017622(RPN10),MS.gene022454(PBE2),MS.gene022608(RPL4),MS.gene024268(ABH1),MS.gene02…
GO:0005575	Cellular Component	GO:0031012	extracellular matrix	1	2	MS.gene96691(BXL5)	MS.gene86920(BXL5),MS.gene91308(BXL5)
GO:0005575	Cellular Component	GO:0030054	cell junction	22	27	MS.gene006158(--),MS.gene010215(ANN1),MS.gene020493(SEC8),MS.gene040285(TPLATE),MS.gene04087(BGAL1),MS.gene04434(SlH4),MS.gene04452(SlH4),MS.gene067066(CCT5),MS.gene06810(COMT1),MS.gene069024(AMT2),MS.gene24136(HSP90),MS.gene24205(RPB2),MS.gene31196(SlH4),MS.gene50030(BGAL1),MS.gene69193(At1g61900),MS.gene83395(At1g31730),MS.gene95554(At1g61900),MS.gene98051(UPTG),MSTRG.106126(BIG),MSTRG.124581(T…	MS.gene001652(ATG11),MS.gene003711(RPS25B),MS.gene003869(3BETAHSD/D3),MS.gene004379(ERD4),MS.gene012499(ATG11),MS.gene012500(ATG11),MS.gene028629(SlH4),MS.gene035891(ANN1),MS.gene042598(CCT8),MS.gene05814(ERD4),MS.gene070123(At1g32090),MS.gene07730(LIG4),MS.gene28905(Cog8),MS.gene29962(SEC8),MS.gene54917(PAP),MS.gene55216(--),MS.gene58065(ATG11),MS.gene58066(ATG11),MS.gene62684(NUP155),MS.gene706…
GO:0005575	Cellular Component	GO:0031974	membrane-enclosed lumen	6	12	MS.gene002038(BOP1),MS.gene013046(CUTA),MS.gene24205(RPB2),MS.gene59800(SE),MS.gene88891(GI),MSTRG.118070(AGO4)	MS.gene001709(--),MS.gene004508(SAC3B),MS.gene005386(PHYA),MS.gene008763(ZOP1),MS.gene012986(TIC22),MS.gene014162(NRPB6A),MS.gene034240(WRKY40),MS.gene036810(CBR2),MS.gene058573(--),MS.gene09688(LON1),MS.gene44109(CYCH1-1),MS.gene70656(FIP37)
GO:0005575	Cellular Component	GO:0044421	extracellular region part	0	1	--	MS.gene006197(CHIT3)
GO:0005575	Cellular Component	GO:0019012	virion	2	6	MS.gene064625(RNP1),MS.gene84543(HNRNPF)	MS.gene035486(LIS),MS.gene065559(BRR2A),MS.gene08082(HNRNPF),MS.gene39933(VTE3),MS.gene59503(LIS),MS.gene89644(Syncrip)
GO:0005575	Cellular Component	GO:0044423	virion part	2	6	MS.gene064625(RNP1),MS.gene84543(HNRNPF)	MS.gene035486(LIS),MS.gene065559(BRR2A),MS.gene08082(HNRNPF),MS.gene39933(VTE3),MS.gene59503(LIS),MS.gene89644(Syncrip)
GO:0005575	Cellular Component	GO:0009295	nucleoid	0	1	--	MS.gene99261(FLN2)
GO:0005575	Cellular Component	GO:0016020	membrane	108	290	MS.gene002124(Tmem87b),MS.gene002189(CAP10A),MS.gene002411(CIP7),MS.gene008069(LHCB4.3),MS.gene008079(TRG-31),MS.gene010215(ANN1),MS.gene012366(PMA4),MS.gene012429(ARF1),MS.gene012570(FAD6),MS.gene013329(GUX1),MS.gene013522(GATL3),MS.gene01478(HSL1),MS.gene015299(BAM1),MS.gene017248(At5g58300),MS.gene019739(gpsn2),MS.gene020493(SEC8),MS.gene020993(CAB8),MS.gene020995(CAB8),MS.gene022807(AIR12),MS…	MS.gene003308(At1g30570),MS.gene003641(PLT5),MS.gene003658(DTX46),MS.gene003662(DTX46),MS.gene003711(RPS25B),MS.gene003869(3BETAHSD/D3),MS.gene004379(ERD4),MS.gene004395(ABCC2),MS.gene004757(ETR2),MS.gene005181(NHX2),MS.gene005344(MDIS2),MS.gene007749(PAO),MS.gene008024(MDIS2),MS.gene009408(HEX6),MS.gene009631(ABCB25),MS.gene010427(PSBO),MS.gene011324(FRO8),MS.gene011406(EXO70B1),MS.gene011521(AT…
GO:0005575	Cellular Component	GO:0044425	membrane part	74	209	MS.gene002124(Tmem87b),MS.gene002189(CAP10A),MS.gene008069(LHCB4.3),MS.gene008079(TRG-31),MS.gene012366(PMA4),MS.gene012570(FAD6),MS.gene013329(GUX1),MS.gene013522(GATL3),MS.gene01478(HSL1),MS.gene015299(BAM1),MS.gene017248(At5g58300),MS.gene019739(gpsn2),MS.gene020993(CAB8),MS.gene020995(CAB8),MS.gene022807(AIR12),MS.gene025839(SRF6),MS.gene027054(ATPC),MS.gene028125(FEI1),MS.gene029939(LHCB5),M…	MS.gene003308(At1g30570),MS.gene003641(PLT5),MS.gene003658(DTX46),MS.gene003662(DTX46),MS.gene003869(3BETAHSD/D3),MS.gene004395(ABCC2),MS.gene005181(NHX2),MS.gene005344(MDIS2),MS.gene008024(MDIS2),MS.gene009408(HEX6),MS.gene009631(ABCB25),MS.gene010427(PSBO),MS.gene011324(FRO8),MS.gene011756(CYP81E8),MS.gene012396(--),MS.gene013614(CNGC1),MS.gene015024(At5g11770),MS.gene016252(GAUT7),MS.gene01689…

## Sheet: Table S5
GO ID (level1)	GO Term (level1)	GO ID (level2)	GO Term (level2)	SD root phase1 vs ZD root phase1 up-regulated genes	SD root phase1 vs ZD root phase1 down-regulated genes	SD root phase1 vs ZD root phase1 up-regulated genes	SD root phase1 vs ZD root phase1 down-regulated genes
GO:0008150	Biological Process	GO:0050896	response to stimulus	472	465	MS.gene001088(ERF023),MS.gene001210(AGO16),MS.gene001506(BHLH),MS.gene003093(PUB14),MS.gene003321(At3g03300),MS.gene003990(RAB11C),MS.gene004175(HSL1),MS.gene004678(BHLH),MS.gene005477(GSVIVT00037159001),MS.gene005480(At3g62260),MS.gene005491(GA2OX2),MS.gene006681(PGAAIR),MS.gene006698(At2g42690),MS.gene006752(THI1),MS.gene006863(PURA1),MS.gene007146(NHL10),MS.gene008585(EXO70B1),MS.gene008810(At…	MS.gene000483(ERDJ3A),MS.gene001347(PSL4),MS.gene00225(LLR18B),MS.gene00226(LLR18B),MS.gene00227(LLR18B),MS.gene002283(--),MS.gene002370(SPHK1),MS.gene002489(ERF12),MS.gene003284(pod),MS.gene004088(TIP1-1),MS.gene004142(APX1),MS.gene005485(ARF),MS.gene005560(RAP2-3),MS.gene005920(RABF1),MS.gene006121(GI),MS.gene006231(HSP83A),MS.gene006377(RAR1),MS.gene006744(FAO1),MS.gene007811(CAT8),MS.gene0078…
GO:0008150	Biological Process	GO:0023052	signaling	168	123	MS.gene001088(ERF023),MS.gene003990(RAB11C),MS.gene007146(NHL10),MS.gene008585(EXO70B1),MS.gene010342(RALFL34),MS.gene012380(AIL5),MS.gene012448(MIRO1),MS.gene013371(CURL3),MS.gene014052(GAST1),MS.gene015029(HEMH),MS.gene016126(AHK5),MS.gene017140(ILK1),MS.gene017291(ARF8),MS.gene017810(GAST1),MS.gene018758(AUX22E),MS.gene020318(AUX22E),MS.gene020891(AHK2),MS.gene022895(ACA12),MS.gene024679(ERF06…	MS.gene002283(--),MS.gene002370(SPHK1),MS.gene002489(ERF12),MS.gene005485(ARF),MS.gene005560(RAP2-3),MS.gene005920(RABF1),MS.gene006121(GI),MS.gene010316(AP2),MS.gene012835(ELF3),MS.gene014296(PI4KA1),MS.gene014725(AFR),MS.gene014752(DCAF1),MS.gene014819(OCP3),MS.gene01515(GLR2.7),MS.gene015287(BCAT2),MS.gene016177(GPA1),MS.gene01752(SPHK1),MS.gene02238(PPA6),MS.gene02240(--),MS.gene022807(AIR12)…
GO:0008150	Biological Process	GO:0050789	regulation of biological process	756	402	MS.gene000528(NAC083),MS.gene001088(ERF023),MS.gene001160(FEI1),MS.gene001195(BIG1),MS.gene001210(AGO16),MS.gene00145(WRKY48),MS.gene001506(BHLH),MS.gene001608(ERF106),MS.gene002320(BHLH112),MS.gene002321(FQR1),MS.gene002384(AATL1),MS.gene003321(At3g03300),MS.gene003527(TLP1),MS.gene003537(SBT1.6),MS.gene003870(FPA),MS.gene003990(RAB11C),MS.gene004025(SCL14),MS.gene004175(HSL1),MS.gene004529(MPK1…	MS.gene001162(ATHB-16),MS.gene002283(--),MS.gene002370(SPHK1),MS.gene002489(ERF12),MS.gene003021(PFP-BETA),MS.gene003474(VIT_01s0010g01180),MS.gene003696(BZIP53),MS.gene005139(At5g28840),MS.gene005485(ARF),MS.gene005560(RAP2-3),MS.gene005920(RABF1),MS.gene006121(GI),MS.gene006501(BIO2),MS.gene006517(SIR),MS.gene006870(nusB),MS.gene007865(NAC019),MS.gene009441(PMEI11),MS.gene009442(PMEI7),MS.gene0…
GO:0008150	Biological Process	GO:0065007	biological regulation	781	443	MS.gene000528(NAC083),MS.gene001088(ERF023),MS.gene001160(FEI1),MS.gene001195(BIG1),MS.gene001210(AGO16),MS.gene00145(WRKY48),MS.gene001506(BHLH),MS.gene001608(ERF106),MS.gene002320(BHLH112),MS.gene002321(FQR1),MS.gene002384(AATL1),MS.gene002964(APR3),MS.gene003321(At3g03300),MS.gene003527(TLP1),MS.gene003537(SBT1.6),MS.gene003870(FPA),MS.gene003990(RAB11C),MS.gene004025(SCL14),MS.gene004175(HSL1…	MS.gene001162(ATHB-16),MS.gene002283(--),MS.gene002370(SPHK1),MS.gene002489(ERF12),MS.gene003021(PFP-BETA),MS.gene003474(VIT_01s0010g01180),MS.gene003696(BZIP53),MS.gene005139(At5g28840),MS.gene005485(ARF),MS.gene005560(RAP2-3),MS.gene005920(RABF1),MS.gene006121(GI),MS.gene006377(RAR1),MS.gene006501(BIO2),MS.gene006517(SIR),MS.gene006870(nusB),MS.gene006980(GRXS6),MS.gene007865(NAC019),MS.gene009…
GO:0008150	Biological Process	GO:0051704	multi-organism process	71	83	MS.gene007146(NHL10),MS.gene010602(At4g36180),MS.gene013371(CURL3),MS.gene013505(--),MS.gene014722(WRKY17),MS.gene014898(SDF2),MS.gene015568(CDC5),MS.gene016126(AHK5),MS.gene016169(ERECTA),MS.gene018646(CRRSP56),MS.gene02121(ACD11),MS.gene022895(ACA12),MS.gene025640(NHL10),MS.gene028319(FLS2),MS.gene029390(At4g39670),MS.gene03102(PUB17),MS.gene035198(CRRSP56),MS.gene037354(STT3A),MS.gene049843(MP…	MS.gene001347(PSL4),MS.gene006231(HSP83A),MS.gene006377(RAR1),MS.gene010184(DHAPS-1),MS.gene013805(ILL6),MS.gene013807(ILL6),MS.gene014819(OCP3),MS.gene014861(--),MS.gene015554(OSM34),MS.gene017839(FAX1),MS.gene02238(PPA6),MS.gene024567(HEV1),MS.gene02587(ILL6),MS.gene026019(HEV1),MS.gene026735(GLPK),MS.gene027547(UGT74B1),MS.gene027922(Rnf14),MS.gene031691(DAPB3),MS.gene034090(ADS3),MS.gene03494…
GO:0008150	Biological Process	GO:0002376	immune system process	53	14	MS.gene003321(At3g03300),MS.gene007146(NHL10),MS.gene008810(At3g03300),MS.gene014828(RDR6),MS.gene014898(SDF2),MS.gene015568(CDC5),MS.gene020443(DRB1),MS.gene02116(At3g03300),MS.gene022895(ACA12),MS.gene025640(NHL10),MS.gene03053(At3g03300),MS.gene03102(PUB17),MS.gene037354(STT3A),MS.gene041505(SYD),MS.gene045206(At1g67720),MS.gene049843(MPK3),MS.gene050363(NHL10),MS.gene052297(NAC022),MS.gene053…	MS.gene010184(DHAPS-1),MS.gene017839(FAX1),MS.gene02238(PPA6),MS.gene047442(PPA6),MS.gene058948(ISPG),MS.gene44718(--),MS.gene49223(UPL5),MS.gene59437(At3g51130),MS.gene88725(ACA12),MSTRG.111810(MYB30),MSTRG.118069(AGO4),MSTRG.118070(AGO4),MSTRG.118071(AGO4),MSTRG.29769(MYB63)
GO:0008150	Biological Process	GO:0048519	negative regulation of biological process	89	73	MS.gene001210(AGO16),MS.gene003321(At3g03300),MS.gene003537(SBT1.6),MS.gene003870(FPA),MS.gene004830(KIN10A),MS.gene006881(AGO2),MS.gene00753(PFP-BETA),MS.gene008810(At3g03300),MS.gene011745(SBT1.7),MS.gene013325(C/VIF2),MS.gene013597(PME34),MS.gene014828(RDR6),MS.gene020443(DRB1),MS.gene02116(At3g03300),MS.gene028307(MCM3),MS.gene03053(At3g03300),MS.gene036372(At5g63930),MS.gene03726(AGO5),MS.ge…	MS.gene003021(PFP-BETA),MS.gene009441(PMEI11),MS.gene009442(PMEI7),MS.gene010985(PME18),MS.gene010986(PME2.1),MS.gene010989(PME18),MS.gene013211(TSN1),MS.gene014861(--),MS.gene019374(AUR3),MS.gene023098(PME18),MS.gene023099(PME2.1),MS.gene023100(PME2.1),MS.gene023874(TI572),MS.gene023875(TI572),MS.gene027529(--),MS.gene042813(PIP20-1),MS.gene042814(PIP20-1),MS.gene05221(KTI2),MS.gene05222(KTI2),M…
GO:0008150	Biological Process	GO:0040007	growth	57	11	MS.gene004175(HSL1),MS.gene006863(PURA1),MS.gene013371(CURL3),MS.gene01478(HSL1),MS.gene016169(ERECTA),MS.gene016275(--),MS.gene020891(AHK2),MS.gene02123(--),MS.gene028708(ARF10),MS.gene028713(REV),MS.gene031011(ABCB19),MS.gene031245(ATHB-8),MS.gene036372(At5g63930),MS.gene041794(OsI_36121),MS.gene046471(UBP14),MS.gene051564(ERECTA),MS.gene052287(ROPGEF1),MS.gene052576(--),MS.gene053013(Cog7),MS.…	MS.gene027547(UGT74B1),MS.gene031347(UBP14),MS.gene050530(MED14),MS.gene43177(AGD3),MS.gene56151(CTL1),MS.gene93780(AIP1-2),MSTRG.107096(--),MSTRG.124087(XI-K),MSTRG.44134(SAB),MSTRG.59911(APC6),MSTRG.89086(VHA-A)
GO:0008150	Biological Process	GO:0048518	positive regulation of biological process	38	25	MS.gene002320(BHLH112),MS.gene005474(At2g47060),MS.gene014898(SDF2),MS.gene015568(CDC5),MS.gene01713(BHLH112),MS.gene019679(At1g01540),MS.gene024646(--),MS.gene029463(TPS5),MS.gene049005(ISA1),MS.gene049843(MPK3),MS.gene051537(GCR1),MS.gene056826(At1g01540),MS.gene068702(At1g01540),MS.gene20174(ISA1),MS.gene24224(WAT1),MS.gene26749(CPN20),MS.gene27011(WAT1),MS.gene34136(YDA),MS.gene38274(RCCR),MS…	MS.gene006121(GI),MS.gene011498(fusA2),MS.gene012188(CPN20),MS.gene013951(CYP98A2),MS.gene01623(PDX13),MS.gene017674(CYP98A2),MS.gene025291(CPN20),MS.gene02987(T85),MS.gene045161(SUFE2),MS.gene047856(CCOMT),MS.gene067085(SUFE2),MS.gene070193(ARPC1B),MS.gene23011(COL13),MS.gene26463(CCOMT),MS.gene71901(CCS),MSTRG.118069(AGO4),MSTRG.118070(AGO4),MSTRG.118071(AGO4),MSTRG.28593(MYB46),MSTRG.29769(MYB…
GO:0008150	Biological Process	GO:0048511	rhythmic process	3	9	MS.gene21488(APRR2),MS.gene60718(GI),MS.gene91902(TCP14)	MS.gene006121(GI),MS.gene012835(ELF3),MS.gene043044(ETR1),MS.gene067614(ETR1),MS.gene48739(ETR1),MS.gene65946(CRY2),MSTRG.30734(--),MSTRG.33137(--),MSTRG.78549(APRR2)
GO:0008150	Biological Process	GO:0044699	single-organism process	1129	1089	MS.gene000601(CYP71D55),MS.gene001088(ERF023),MS.gene001160(FEI1),MS.gene001210(AGO16),MS.gene001506(BHLH),MS.gene001739(CYP76B6),MS.gene002201(POT7),MS.gene002286(--),MS.gene002320(BHLH112),MS.gene002321(FQR1),MS.gene002324(SD18),MS.gene002326(SD18),MS.gene002327(SD18),MS.gene002329(B120),MS.gene002334(SD113),MS.gene002384(AATL1),MS.gene002815(--),MS.gene002964(APR3),MS.gene003321(At3g03300),MS.…	MS.gene000139(STP13),MS.gene000483(ERDJ3A),MS.gene000922(FAD7),MS.gene00103(RPS1),MS.gene001050(OPR1),MS.gene001056(OPR2),MS.gene001273(At5g26710),MS.gene001347(PSL4),MS.gene002147(At1g68170),MS.gene002283(--),MS.gene002370(SPHK1),MS.gene002489(ERF12),MS.gene00302(ABCC14),MS.gene003021(PFP-BETA),MS.gene003235(At4g37920),MS.gene003284(pod),MS.gene003474(VIT_01s0010g01180),MS.gene003676(VHA-a3),MS.…
GO:0008150	Biological Process	GO:0009987	cellular process	1870	1204	MS.gene000528(NAC083),MS.gene000541(sen1),MS.gene000852(POL2A),MS.gene000853(POL2A),MS.gene00086(At1g48100),MS.gene001034(--),MS.gene001088(ERF023),MS.gene001160(FEI1),MS.gene001210(AGO16),MS.gene001343(KINB2),MS.gene001506(BHLH),MS.gene001608(ERF106),MS.gene002201(POT7),MS.gene002235(HSP1),MS.gene002238(HSP1),MS.gene002286(--),MS.gene002320(BHLH112),MS.gene002321(FQR1),MS.gene002324(SD18),MS.gen…
	MS.gene000139(STP13),MS.gene000483(ERDJ3A),MS.gene000609(CAF1-7),MS.gene00103(RPS1),MS.gene001162(ATHB-16),MS.gene00120(At5g49610),MS.gene001273(At5g26710),MS.gene001347(PSL4),MS.gene002064(RECQL4A),MS.gene002077(At1g11050),MS.gene002147(At1g68170),MS.gene002176(BAK1),MS.gene002283(--),MS.gene002370(SPHK1),MS.gene002427(CRPK1),MS.gene002489(ERF12),MS.gene002870(IPT5),MS.gene00302(ABCC14),MS.gene0…
GO:0008150	Biological Process	GO:0022610	biological adhesion	11	2	MS.gene016169(ERECTA),MS.gene028713(REV),MS.gene031245(ATHB-8),MS.gene051564(ERECTA),MS.gene22595(HD1),MS.gene34136(YDA),MS.gene35378(CYP71),MS.gene40278(ATHB-8),MS.gene49123(YDA),MS.gene58930(TON2),MS.gene97305(AGD3)	MS.gene43177(AGD3),MSTRG.59911(APC6)
GO:0008150	Biological Process	GO:0040011	locomotion	2	0	MS.gene018646(CRRSP56),MS.gene035198(CRRSP56)	--
GO:0008150	Biological Process	GO:0098754	detoxification	1	0	MS.gene015565(HMA5)	--
GO:0008150	Biological Process	GO:0008152	metabolic process	1947	1567	MS.gene000258(4MMP),MS.gene000528(NAC083),MS.gene000541(sen1),MS.gene000601(CYP71D55),MS.gene000852(POL2A),MS.gene000853(POL2A),MS.gene00086(At1g48100),MS.gene001032(yoaA),MS.gene001034(--),MS.gene001088(ERF023),MS.gene001160(FEI1),MS.gene001195(BIG1),MS.gene001210(AGO16),MS.gene001343(KINB2),MS.gene00145(WRKY48),MS.gene001506(BHLH),MS.gene001608(ERF106),MS.gene001701(Cherp),MS.gene001739(CYP76B6…
	MS.gene000483(ERDJ3A),MS.gene000609(CAF1-7),MS.gene000922(FAD7),MS.gene00103(RPS1),MS.gene001050(OPR1),MS.gene001056(OPR2),MS.gene001162(ATHB-16),MS.gene00120(At5g49610),MS.gene001273(At5g26710),MS.gene001347(PSL4),MS.gene00158(ACLB-1),MS.gene00180(GN1),MS.gene002064(RECQL4A),MS.gene002077(At1g11050),MS.gene002176(BAK1),MS.gene002283(--),MS.gene002370(SPHK1),MS.gene002427(CRPK1),MS.gene002484(RPL…
GO:0008150	Biological Process	GO:0000003	reproduction	119	58	MS.gene001160(FEI1),MS.gene001210(AGO16),MS.gene003384(EXLA2),MS.gene003527(TLP1),MS.gene003870(FPA),MS.gene004175(HSL1),MS.gene004830(KIN10A),MS.gene009034(KAN2),MS.gene009894(BAG4),MS.gene010602(At4g36180),MS.gene011745(SBT1.7),MS.gene012380(AIL5),MS.gene013167(TDL1),MS.gene013371(CURL3),MS.gene01474(RLT1),MS.gene01478(HSL1),MS.gene014828(RDR6),MS.gene016126(AHK5),MS.gene016169(ERECTA),MS.gene0…	MS.gene006121(GI),MS.gene006501(BIO2),MS.gene011498(fusA2),MS.gene012188(CPN20),MS.gene014752(DCAF1),MS.gene016088(NPY1),MS.gene02241(PIP),MS.gene025291(CPN20),MS.gene030769(PAT),MS.gene031347(UBP14),MS.gene031796(BIO2),MS.gene035273(SCL28),MS.gene037515(AMPD),MS.gene037646(FLN1),MS.gene043445(EXPB3),MS.gene045630(MTERF1),MS.gene045707(--),MS.gene050408(MSH6),MS.gene058203(BXL1),MS.gene062579(At2…
GO:0008150	Biological Process	GO:0022414	reproductive process	114	56	MS.gene001160(FEI1),MS.gene001210(AGO16),MS.gene003527(TLP1),MS.gene003870(FPA),MS.gene004175(HSL1),MS.gene004830(KIN10A),MS.gene009034(KAN2),MS.gene009894(BAG4),MS.gene010602(At4g36180),MS.gene011745(SBT1.7),MS.gene012380(AIL5),MS.gene013167(TDL1),MS.gene013371(CURL3),MS.gene01474(RLT1),MS.gene01478(HSL1),MS.gene014828(RDR6),MS.gene016126(AHK5),MS.gene016169(ERECTA),MS.gene018318(RPK2),MS.gene02…	MS.gene006121(GI),MS.gene006501(BIO2),MS.gene011498(fusA2),MS.gene012188(CPN20),MS.gene014752(DCAF1),MS.gene016088(NPY1),MS.gene02241(PIP),MS.gene025291(CPN20),MS.gene030769(PAT),MS.gene031347(UBP14),MS.gene031796(BIO2),MS.gene035273(SCL28),MS.gene037515(AMPD),MS.gene037646(FLN1),MS.gene045630(MTERF1),MS.gene045707(--),MS.gene050408(MSH6),MS.gene058203(BXL1),MS.gene062579(At2g28450),MS.gene08880(…
GO:0008150	Biological Process	GO:0032502	developmental process	248	114	MS.gene001160(FEI1),MS.gene001506(BHLH),MS.gene002384(AATL1),MS.gene002815(--),MS.gene003321(At3g03300),MS.gene003527(TLP1),MS.gene003537(SBT1.6),MS.gene003870(FPA),MS.gene004175(HSL1),MS.gene004529(MPK16),MS.gene004678(BHLH),MS.gene004830(KIN10A),MS.gene006863(PURA1),MS.gene007329(--),MS.gene007615(--),MS.gene008810(At3g03300),MS.gene009034(KAN2),MS.gene009296(SYN3),MS.gene009894(BAG4),MS.gene00…	MS.gene000483(ERDJ3A),MS.gene006121(GI),MS.gene006258(TATB),MS.gene006501(BIO2),MS.gene006870(nusB),MS.gene011498(fusA2),MS.gene012188(CPN20),MS.gene012835(ELF3),MS.gene014752(DCAF1),MS.gene016088(NPY1),MS.gene020954(AAT1),MS.gene02241(PIP),MS.gene025291(CPN20),MS.gene027547(UGT74B1),MS.gene028074(CLPP4),MS.gene029017(DHAD),MS.gene02987(T85),MS.gene030769(PAT),MS.gene031347(UBP14),MS.gene031691(D…
GO:0008150	Biological Process	GO:0051179	localization	404	258	MS.gene000390(PATL5),MS.gene000607(NIP6-1),MS.gene000896(At1g56220),MS.gene002201(POT7),MS.gene002320(BHLH112),MS.gene002384(AATL1),MS.gene002652(NPF4.6),MS.gene003415(ELC),MS.gene003775(PLT5),MS.gene003815(MHB1),MS.gene003990(RAB11C),MS.gene004106(EXO70H1),MS.gene004175(HSL1),MS.gene004321(NIP1-2),MS.gene004395(ABCC2),MS.gene005052(AMT1-2),MS.gene005054(AMT1-2),MS.gene005907(ABCG24),MS.gene00644…	MS.gene000139(STP13),MS.gene001347(PSL4),MS.gene001432(Os05g0155601),MS.gene001435(Os05g0155601),MS.gene00302(ABCC14),MS.gene003676(VHA-a3),MS.gene004088(TIP1-1),MS.gene004491(At5g18840),MS.gene005137(TATA),MS.gene005466(ABCA7),MS.gene005737(EXO70A1),MS.gene005843(ATX1),MS.gene005920(RABF1),MS.gene006065(SUC2),MS.gene006196(ABCC10),MS.gene006258(TATB),MS.gene007811(CAT8),MS.gene007812(CAT8),MS.ge…
GO:0008150	Biological Process	GO:0032501	multicellular organismal process	201	77	MS.gene001160(FEI1),MS.gene002384(AATL1),MS.gene003321(At3g03300),MS.gene003527(TLP1),MS.gene003537(SBT1.6),MS.gene003870(FPA),MS.gene004175(HSL1),MS.gene004529(MPK16),MS.gene004830(KIN10A),MS.gene005963(GATA8),MS.gene007329(--),MS.gene007615(--),MS.gene008810(At3g03300),MS.gene009034(KAN2),MS.gene009296(SYN3),MS.gene010602(At4g36180),MS.gene010815(CCD7),MS.gene011643(PLL1),MS.gene012380(AIL5),MS…	MS.gene006121(GI),MS.gene006258(TATB),MS.gene006501(BIO2),MS.gene006870(nusB),MS.gene011498(fusA2),MS.gene012835(ELF3),MS.gene014752(DCAF1),MS.gene016088(NPY1),MS.gene020954(AAT1),MS.gene028074(CLPP4),MS.gene029017(DHAD),MS.gene031691(DAPB3),MS.gene031796(BIO2),MS.gene037515(AMPD),MS.gene040840(SRK2E),MS.gene043044(ETR1),MS.gene045707(--),MS.gene047421(At2g37990),MS.gene047521(AATL1),MS.gene04934…
GO:0008150	Biological Process	GO:0071840	cellular component organization or biogenesis	316	185	MS.gene00086(At1g48100),MS.gene001210(AGO16),MS.gene002815(--),MS.gene003093(PUB14),MS.gene003321(At3g03300),MS.gene003527(TLP1),MS.gene003537(SBT1.6),MS.gene003870(FPA),MS.gene004175(HSL1),MS.gene004830(KIN10A),MS.gene005250(RECQSIM),MS.gene00646(--),MS.gene006863(PURA1),MS.gene00753(PFP-BETA),MS.gene008810(At3g03300),MS.gene009070(At1g48100),MS.gene009296(SYN3),MS.gene010602(At4g36180),MS.gene0…	MS.gene000483(ERDJ3A),MS.gene00103(RPS1),MS.gene001273(At5g26710),MS.gene002064(RECQL4A),MS.gene003021(PFP-BETA),MS.gene004971(MGL),MS.gene005137(TATA),MS.gene006258(TATB),MS.gene006501(BIO2),MS.gene006517(SIR),MS.gene006877(At2g43860),MS.gene007438(FLA11),MS.gene010435(SUVR5),MS.gene010985(PME18),MS.gene010986(PME2.1),MS.gene010989(PME18),MS.gene011230(At1g50920),MS.gene011486(TPX2),MS.gene01149…
GO:0003674	Molecular Function	GO:0001071	nucleic acid binding transcription factor activity	125	93	MS.gene001088(ERF023),MS.gene001506(BHLH),MS.gene001608(ERF106),MS.gene002320(BHLH112),MS.gene004678(BHLH),MS.gene005707(ERF106),MS.gene005963(GATA8),MS.gene006341(DREB1A),MS.gene011560(HAT4),MS.gene012380(AIL5),MS.gene012969(HSFB4),MS.gene013532(ATHB-12),MS.gene01474(RLT1),MS.gene015522(DREB1E),MS.gene015523(DREB1F),MS.gene015568(CDC5),MS.gene01713(BHLH112),MS.gene023615(HSFA4A),MS.gene024646(--…	MS.gene001162(ATHB-16),MS.gene002489(ERF12),MS.gene005560(RAP2-3),MS.gene010316(AP2),MS.gene010367(HSF24),MS.gene010829(ERF034),MS.gene012955(RAP2-1),MS.gene013198(ERF114),MS.gene013367(ERF110),MS.gene014142(At2g41900),MS.gene014819(OCP3),MS.gene015183(ERF008),MS.gene015289(HAT22),MS.gene015551(HSFB2B),MS.gene016370(WRI1),MS.gene017921(At2g41900),MS.gene019282(HSFB2B),MS.gene02590(NAC002),MS.gene…
GO:0003674	Molecular Function	GO:0060089	molecular transducer activity	22	27	MS.gene020891(AHK2),MS.gene028010(XLG3),MS.gene028012(XLG3),MS.gene028644(PHOT1),MS.gene041802(SIS8),MS.gene045292(AHK3),MS.gene051537(GCR1),MS.gene057344(PLC6),MS.gene31206(PHOT1),MS.gene32733(AHK5),MS.gene36362(PHP5),MS.gene43839(PHOT1),MS.gene51452(ETR2),MS.gene52439(GPA1),MS.gene64791(AHK1),MS.gene67462(AHK1),MS.gene69717(XLG3),MS.gene72903(XLG3),MS.gene72904(XLG3),MS.gene80156(AHK5),MS.gene9…	MS.gene016177(GPA1),MS.gene023437(AHK3),MS.gene023438(AHK3),MS.gene024512(EIN4),MS.gene025691(ERS1),MS.gene025978(EIN4),MS.gene034328(GLR3.4),MS.gene034329(GLR3.7),MS.gene050576(EIN4),MS.gene054015(GLR3.4),MS.gene066496(GLR3.6),MS.gene069996(GLR3.3),MS.gene072810(SIS8),MS.gene08532(AHK3),MS.gene09224(AHK3),MS.gene22870(EIN4),MS.gene23819(GLR3.6),MS.gene28779(ERS1),MS.gene29638(PLC6),MS.gene35809(…
GO:0003674	Molecular Function	GO:0005488	binding	1777	1225	MS.gene000014(BRR2C),MS.gene000258(4MMP),MS.gene000601(CYP71D55),MS.gene00076(HSP70-18),MS.gene000852(POL2A),MS.gene000853(POL2A),MS.gene001160(FEI1),MS.gene001210(AGO16),MS.gene00145(WRKY48),MS.gene001506(BHLH),MS.gene001739(CYP76B6),MS.gene001874(ACT11),MS.gene002235(HSP1),MS.gene002238(HSP1),MS.gene002320(BHLH112),MS.gene002324(SD18),MS.gene002326(SD18),MS.gene002327(SD18),MS.gene002329(B120),…
	MS.gene00103(RPS1),MS.gene001050(OPR1),MS.gene001056(OPR2),MS.gene001065(CGS1),MS.gene001162(ATHB-16),MS.gene001273(At5g26710),MS.gene001347(PSL4),MS.gene002064(RECQL4A),MS.gene002077(At1g11050),MS.gene002176(BAK1),MS.gene002414(ALN),MS.gene002416(ALN),MS.gene002427(CRPK1),MS.gene002499(DNAJB4),MS.gene002500(Dnajb4),MS.gene002552(PDC1),MS.gene00302(ABCC14),MS.gene003021(PFP-BETA),MS.gene003284(po…
GO:0003674	Molecular Function	GO:0004871	signal transducer activity	25	14	MS.gene004529(MPK16),MS.gene005474(At2g47060),MS.gene016126(AHK5),MS.gene019679(At1g01540),MS.gene020891(AHK2),MS.gene023959(MMK2),MS.gene040139(MPK9),MS.gene049843(MPK3),MS.gene051537(GCR1),MS.gene056826(At1g01540),MS.gene058518(MMK2),MS.gene067050(RR26),MS.gene068702(At1g01540),MS.gene068705(MMK2),MS.gene21488(APRR2),MS.gene34136(YDA),MS.gene49123(YDA),MS.gene65266(MPK3),MS.gene75558(RR26),MS.g…	MS.gene030055(MPK10),MS.gene034329(GLR3.7),MS.gene043044(ETR1),MS.gene062353(MPK10),MS.gene067614(ETR1),MS.gene069996(GLR3.3),MS.gene35809(GLR3.7),MS.gene35810(GLR3.7),MS.gene48739(ETR1),MS.gene65946(CRY2),MS.gene99014(TLP1),MSTRG.32795(GLR3.4),MSTRG.55159(At1g53420),MSTRG.78549(APRR2)
GO:0003674	Molecular Function	GO:0016209	antioxidant activity	7	7	MS.gene049841(APX1),MS.gene072910(OCP3),MS.gene31064(fadD28),MS.gene78360(fadD28),MSTRG.34999(APX1),MSTRG.37429(APX1),MSTRG.64713(APX1)	MS.gene004142(APX1),MS.gene014819(OCP3),MS.gene015325(PER20),MS.gene56412(SRX),MS.gene65265(APX1),MSTRG.21335(APX1),MSTRG.86144(TPX2)
GO:0003674	Molecular Function	GO:0003824	catalytic activity	1793	1588	MS.gene000014(BRR2C),MS.gene000142(ACL5),MS.gene000258(4MMP),MS.gene000261(At3g60510),MS.gene000601(CYP71D55),MS.gene000852(POL2A),MS.gene000853(POL2A),MS.gene00086(At1g48100),MS.gene001032(yoaA),MS.gene001034(--),MS.gene001160(FEI1),MS.gene001707(At5g03610),MS.gene001739(CYP76B6),MS.gene002171(Xyl1),MS.gene002321(FQR1),MS.gene002324(SD18),MS.gene002326(SD18),MS.gene002327(SD18),MS.gene002329(B12…
	MS.gene000483(ERDJ3A),MS.gene000502(HIDM),MS.gene000609(CAF1-7),MS.gene000922(FAD7),MS.gene001050(OPR1),MS.gene001056(OPR2),MS.gene001065(CGS1),MS.gene001273(At5g26710),MS.gene001417(--),MS.gene00158(ACLB-1),MS.gene00180(GN1),MS.gene002064(RECQL4A),MS.gene002077(At1g11050),MS.gene00212(--),MS.gene002167(GmSGT3),MS.gene002168(GmSGT3),MS.gene002169(GmSGT3),MS.gene002176(BAK1),MS.gene002251(GGP5),MS…
GO:0003674	Molecular Function	GO:0005215	transporter activity	168	118	MS.gene002201(POT7),MS.gene003775(PLT5),MS.gene004395(ABCC2),MS.gene004765(At5g07050),MS.gene005052(AMT1-2),MS.gene005054(AMT1-2),MS.gene00644(AKT2),MS.gene006755(ABCB15),MS.gene007942(ACA12),MS.gene007992(CHX15),MS.gene009810(ZIP6),MS.gene009996(PHT1-3),MS.gene01101(PLT4),MS.gene011170(ABCC8),MS.gene011875(HMA5),MS.gene012356(HMA2),MS.gene015565(HMA5),MS.gene016599(OCT3),MS.gene018209(ACA12),MS.…	MS.gene000139(STP13),MS.gene001432(Os05g0155601),MS.gene001435(Os05g0155601),MS.gene002147(At1g68170),MS.gene00302(ABCC14),MS.gene003676(VHA-a3),MS.gene004088(TIP1-1),MS.gene004491(At5g18840),MS.gene005137(TATA),MS.gene006065(SUC2),MS.gene006196(ABCC10),MS.gene006258(TATB),MS.gene007811(CAT8),MS.gene007812(CAT8),MS.gene008877(DTX31),MS.gene010027(SUC4),MS.gene011175(ABCC8),MS.gene012699(TDT),MS.g…
GO:0003674	Molecular Function	GO:0098772	molecular function regulator	7	11	MS.gene042792(PIP20-2),MS.gene052287(ROPGEF1),MS.gene28942(ROPGEF1),MS.gene58930(TON2),MS.gene69037(At2g20050/At2g20040),MS.gene97305(AGD3),MSTRG.78625(--)	MS.gene015654(VAC14),MS.gene023874(TI572),MS.gene023875(TI572),MS.gene067055(RGS1),MS.gene43177(AGD3),MS.gene52243(TI572),MS.gene52244(TI572),MS.gene71901(CCS),MS.gene75554(RGS1),MSTRG.118215(OsI_006296),MSTRG.95674(PIP20-1)
GO:0003674	Molecular Function	GO:0000988	transcription factor activity, protein binding	0	5	--	MS.gene042957(MBF1C),MS.gene052439(MBF1C),MS.gene05524(MBF1C),MS.gene51432(MBF1C),MS.gene61422(MBF1C)
GO:0003674	Molecular Function	GO:0005198	structural molecule activity	10	9	MS.gene040119(TUBB4),MS.gene064762(TUBB),MS.gene08661(TUBA3),MS.gene27003(RPS3C),MS.gene35118(TUBB5),MS.gene49099(TUBB1),MS.gene57388(rpsE),MS.gene60716(RPS18A),MS.gene71415(RPL14A),MS.gene73322(TUBB1)	MS.gene00103(RPS1),MS.gene045119(--),MS.gene060856(RPS18A),MS.gene061619(RPS3C),MS.gene066034(RPL14A),MS.gene069005(RPS4B),MS.gene38870(RPS4B),MS.gene93402(TUBA),MSTRG.92631(RPL34)
GO:0005575	Cellular Component	GO:0005576	extracellular region	64	25	MS.gene001701(Cherp),MS.gene006197(CHIT3),MS.gene006681(PGAAIR),MS.gene010342(RALFL34),MS.gene011745(SBT1.7),MS.gene012410(XTH23),MS.gene012411(XTH23),MS.gene012412(XTH22),MS.gene013054(AED3),MS.gene015845(XTH16),MS.gene018009(XTH23),MS.gene020419(AED3),MS.gene023277(XTH28),MS.gene024330(XTH1),MS.gene024331(XTH1),MS.gene029619(FUC95A),MS.gene035695(XTH22),MS.gene035697(XTH23),MS.gene035698(XTH23)…	MS.gene009922(IRX12),MS.gene011498(fusA2),MS.gene012188(CPN20),MS.gene020642(XTH32),MS.gene025291(CPN20),MS.gene028813(PGAAIR),MS.gene031917(LAC5),MS.gene04460(IRX12),MS.gene04575(IRX12),MS.gene049783(XTH32),MS.gene058203(BXL1),MS.gene09167(XTH32),MS.gene24136(HSP90),MS.gene29699(LAC5),MS.gene41139(LAC2),MS.gene43755(IRX12),MS.gene56151(CTL1),MS.gene60078(AAE3),MS.gene60837(Cherp),MS.gene64814(AC…
GO:0005575	Cellular Component	GO:0016020	membrane	613	389	MS.gene000258(4MMP),MS.gene000390(PATL5),MS.gene000607(NIP6-1),MS.gene001160(FEI1),MS.gene002201(POT7),MS.gene002384(AATL1),MS.gene002453(LECRK71),MS.gene003527(TLP1),MS.gene003570(HIPP26),MS.gene003775(PLT5),MS.gene003990(RAB11C),MS.gene004175(HSL1),MS.gene004321(NIP1-2),MS.gene004395(ABCC2),MS.gene004529(MPK16),MS.gene004765(At5g07050),MS.gene005052(AMT1-2),MS.gene005054(AMT1-2),MS.gene005907(A…	MS.gene000139(STP13),MS.gene002147(At1g68170),MS.gene002176(BAK1),MS.gene00302(ABCC14),MS.gene003676(VHA-a3),MS.gene004088(TIP1-1),MS.gene004491(At5g18840),MS.gene005137(TATA),MS.gene005466(ABCA7),MS.gene00550(SQE1),MS.gene006065(SUC2),MS.gene006196(ABCC10),MS.gene006258(TATB),MS.gene006392(At3g22845),MS.gene006744(FAO1),MS.gene007438(FLA11),MS.gene007811(CAT8),MS.gene007812(CAT8),MS.gene008097(P…
GO:0005575	Cellular Component	GO:0044425	membrane part	482	314	MS.gene000258(4MMP),MS.gene000390(PATL5),MS.gene000607(NIP6-1),MS.gene001160(FEI1),MS.gene002201(POT7),MS.gene002384(AATL1),MS.gene002453(LECRK71),MS.gene003527(TLP1),MS.gene003775(PLT5),MS.gene004175(HSL1),MS.gene004321(NIP1-2),MS.gene004395(ABCC2),MS.gene004765(At5g07050),MS.gene005052(AMT1-2),MS.gene005054(AMT1-2),MS.gene005907(ABCG24),MS.gene00644(AKT2),MS.gene006566(CSLD3),MS.gene006755(ABCB…	MS.gene000139(STP13),MS.gene002147(At1g68170),MS.gene002176(BAK1),MS.gene00302(ABCC14),MS.gene003676(VHA-a3),MS.gene004088(TIP1-1),MS.gene004491(At5g18840),MS.gene005137(TATA),MS.gene005466(ABCA7),MS.gene00550(SQE1),MS.gene006065(SUC2),MS.gene006196(ABCC10),MS.gene006258(TATB),MS.gene006392(At3g22845),MS.gene006744(FAO1),MS.gene007438(FLA11),MS.gene007811(CAT8),MS.gene007812(CAT8),MS.gene008097(P…
GO:0005575	Cellular Component	GO:0030054	cell junction	60	46	MS.gene003570(HIPP26),MS.gene014868(--),MS.gene015559(RPB2),MS.gene015574(RPB2),MS.gene018646(CRRSP56),MS.gene028031(At1g32090),MS.gene032306(CHER1),MS.gene033156(QKY),MS.gene035198(CRRSP56),MS.gene037397(--),MS.gene041112(SEC8),MS.gene045677(EXL3),MS.gene051023(MPE3),MS.gene056596(3BETAHSD/D3),MS.gene057020(--),MS.gene057025(BGAL1),MS.gene057772(HIPP26),MS.gene058041(QKY),MS.gene062995(HIPP26),M…	MS.gene000139(STP13),MS.gene000483(ERDJ3A),MS.gene012326(CSE),MS.gene012327(CSE),MS.gene013817(ALDH3H1),MS.gene013819(ALDH3H1),MS.gene015517(HMGS),MS.gene034329(GLR3.7),MS.gene043158(FTIP1),MS.gene045063(ALDH3H1),MS.gene047888(ALDH3H1),MS.gene047890(ALDH3H1),MS.gene047892(ALDH3H1),MS.gene050530(MED14),MS.gene056196(ANN4),MS.gene059856(TSJT1),MS.gene069034(ERDJ3A),MS.gene20349(HMGS),MS.gene21492(D…
GO:0005575	Cellular Component	GO:0031012	extracellular matrix	2	2	MS.gene027856(BXL6),MS.gene068643(BXL6)	MS.gene058203(BXL1),MS.gene96691(BXL5)
GO:0005575	Cellular Component	GO:0009295	nucleoid	2	2	MS.gene052351(SIR),MS.gene99261(FLN2)	MS.gene006517(SIR),MS.gene037646(FLN1)
GO:0005575	Cellular Component	GO:0044421	extracellular region part	2	0	MS.gene006197(CHIT3),MS.gene066240(CHIT3)	--
GO:0005575	Cellular Component	GO:0031974	membrane-enclosed lumen	16	13	MS.gene015559(RPB2),MS.gene015573(--),MS.gene015574(RPB2),MS.gene018553(PES),MS.gene020443(DRB1),MS.gene031354(MRE11),MS.gene053215(WRKY40),MS.gene063673(NRPB1),MS.gene09688(LON1),MS.gene22603(NRPD1),MS.gene24268(SSRP1),MS.gene29324(CCX5),MS.gene60350(RDR2),MS.gene60718(GI),MS.gene62665(--),MSTRG.78341(DRB1)	MS.gene003474(VIT_01s0010g01180),MS.gene006121(GI),MS.gene015630(--),MS.gene035273(SCL28),MS.gene061905(PES),MS.gene43805(SC35),MS.gene43960(--),MS.gene44906(SC35),MSTRG.118069(AGO4),MSTRG.118070(AGO4),MSTRG.118071(AGO4),MSTRG.86144(TPX2),MSTRG.98429(--)
GO:0005575	Cellular Component	GO:0099512	supramolecular fiber	0	1	--	MSTRG.73273(MAP65-1)
GO:0005575	Cellular Component	GO:0019012	virion	9	4	MS.gene000014(BRR2C),MS.gene017654(Syncrip),MS.gene065559(BRR2A),MS.gene08263(SNRPB),MS.gene34873(SNRPB),MS.gene70342(LSM4),MS.gene87429(RNU1),MS.gene89644(Syncrip),MSTRG.130165(RBM12)	MS.gene04430(SR45A),MS.gene05626(SR45A),MS.gene26590(UBA2C),MS.gene76374(RNU1)
GO:0005575	Cellular Component	GO:0044423	virion part	9	4	MS.gene000014(BRR2C),MS.gene017654(Syncrip),MS.gene065559(BRR2A),MS.gene08263(SNRPB),MS.gene34873(SNRPB),MS.gene70342(LSM4),MS.gene87429(RNU1),MS.gene89644(Syncrip),MSTRG.130165(RBM12)	MS.gene04430(SR45A),MS.gene05626(SR45A),MS.gene26590(UBA2C),MS.gene76374(RNU1)
GO:0005575	Cellular Component	GO:0044422	organelle part	205	210	MS.gene000852(POL2A),MS.gene000853(POL2A),MS.gene002488(RLP4),MS.gene003570(HIPP26),MS.gene004830(KIN10A),MS.gene00632(TH1),MS.gene006681(PGAAIR),MS.gene006752(THI1),MS.gene008904(PUMP5),MS.gene009296(SYN3),MS.gene009810(ZIP6),MS.gene010094(KIN4C),MS.gene010601(KIN7G),MS.gene01086(--),MS.gene012473(GAE1),MS.gene013371(CURL3),MS.gene013920(CRD1),MS.gene014519(CBSDUF7),MS.gene01460(RLP4),MS.gene014…	MS.gene00103(RPS1),MS.gene003474(VIT_01s0010g01180),MS.gene004088(TIP1-1),MS.gene005137(TATA),MS.gene006121(GI),MS.gene006258(TATB),MS.gene006517(SIR),MS.gene007811(CAT8),MS.gene007812(CAT8),MS.gene008594(fabD),MS.gene009839(FAD3),MS.gene01127(At3g43660),MS.gene011498(fusA2),MS.gene011629(At4g18030),MS.gene012188(CPN20),MS.gene012699(TDT),MS.gene013329(GUX1),MS.gene013872(grpE),MS.gene014307(MCD1…
GO:0005575	Cellular Component	GO:0043226	organelle	650	539	MS.gene000528(NAC083),MS.gene000852(POL2A),MS.gene000853(POL2A),MS.gene001088(ERF023),MS.gene001210(AGO16),MS.gene001506(BHLH),MS.gene001608(ERF106),MS.gene002320(BHLH112),MS.gene002488(RLP4),MS.gene002799(SPL7),MS.gene003321(At3g03300),MS.gene003570(HIPP26),MS.gene003731(AGPS1),MS.gene003870(FPA),MS.gene004529(MPK16),MS.gene004678(BHLH),MS.gene004830(KIN10A),MS.gene005250(RECQSIM),MS.gene005707(…	MS.gene000609(CAF1-7),MS.gene00103(RPS1),MS.gene001162(ATHB-16),MS.gene001347(PSL4),MS.gene002489(ERF12),MS.gene003474(VIT_01s0010g01180),MS.gene003767(SWI3D),MS.gene004063(--),MS.gene004088(TIP1-1),MS.gene004483(SPL7),MS.gene005137(TATA),MS.gene005560(RAP2-3),MS.gene006121(GI),MS.gene006258(TATB),MS.gene006517(SIR),MS.gene006733(UBQ10),MS.gene006734(UBQ10),MS.gene006739(UBQ10),MS.gene006870(nusB…
GO:0005575	Cellular Component	GO:0005623	cell	836	710	MS.gene000390(PATL5),MS.gene000528(NAC083),MS.gene000852(POL2A),MS.gene000853(POL2A),MS.gene00086(At1g48100),MS.gene001088(ERF023),MS.gene001210(AGO16),MS.gene001506(BHLH),MS.gene001608(ERF106),MS.gene002320(BHLH112),MS.gene002488(RLP4),MS.gene002623(At4g18820),MS.gene002783(BAM9),MS.gene002799(SPL7),MS.gene003321(At3g03300),MS.gene003570(HIPP26),MS.gene003731(AGPS1),MS.gene003870(FPA),MS.gene004…	MS.gene000609(CAF1-7),MS.gene00103(RPS1),MS.gene001162(ATHB-16),MS.gene001273(At5g26710),MS.gene001347(PSL4),MS.gene001432(Os05g0155601),MS.gene001435(Os05g0155601),MS.gene002064(RECQL4A),MS.gene002484(RPL15),MS.gene002489(ERF12),MS.gene003021(PFP-BETA),MS.gene003474(VIT_01s0010g01180),MS.gene003767(SWI3D),MS.gene004063(--),MS.gene004088(TIP1-1),MS.gene00446(PAB2),MS.gene004469(BAM9),MS.gene00448…
GO:0005575	Cellular Component	GO:0044464	cell part	836	709	MS.gene000390(PATL5),MS.gene000528(NAC083),MS.gene000852(POL2A),MS.gene000853(POL2A),MS.gene00086(At1g48100),MS.gene001088(ERF023),MS.gene001210(AGO16),MS.gene001506(BHLH),MS.gene001608(ERF106),MS.gene002320(BHLH112),MS.gene002488(RLP4),MS.gene002623(At4g18820),MS.gene002783(BAM9),MS.gene002799(SPL7),MS.gene003321(At3g03300),MS.gene003570(HIPP26),MS.gene003731(AGPS1),MS.gene003870(FPA),MS.gene004…	MS.gene000609(CAF1-7),MS.gene00103(RPS1),MS.gene001162(ATHB-16),MS.gene001273(At5g26710),MS.gene001347(PSL4),MS.gene001432(Os05g0155601),MS.gene001435(Os05g0155601),MS.gene002064(RECQL4A),MS.gene002484(RPL15),MS.gene002489(ERF12),MS.gene003021(PFP-BETA),MS.gene003474(VIT_01s0010g01180),MS.gene003767(SWI3D),MS.gene004063(--),MS.gene004088(TIP1-1),MS.gene00446(PAB2),MS.gene004469(BAM9),MS.gene00448…
GO:0005575	Cellular Component	GO:0032991	macromolecular complex	143	94	MS.gene000014(BRR2C),MS.gene000852(POL2A),MS.gene000853(POL2A),MS.gene001210(AGO16),MS.gene002623(At4g18820),MS.gene003870(FPA),MS.gene004300(At4g18820),MS.gene004830(KIN10A),MS.gene006308(CFIS2),MS.gene00641(At4g26910),MS.gene009296(SYN3),MS.gene010094(KIN4C),MS.gene010415(NUP58),MS.gene010601(KIN7G),MS.gene012109(MED4),MS.gene013371(CURL3),MS.gene015568(CDC5),MS.gene017616(PAD1),MS.gene017654(S…	MS.gene00103(RPS1),MS.gene002484(RPL15),MS.gene003676(VHA-a3),MS.gene005137(TATA),MS.gene005139(At5g28840),MS.gene005522(PHIP),MS.gene006258(TATB),MS.gene014752(DCAF1),MS.gene014760(RPP0B),MS.gene014763(RPP0B),MS.gene015630(--),MS.gene015654(VAC14),MS.gene015732(rplQ),MS.gene016666(RPL32A),MS.gene017031(PSBP1),MS.gene020173(SEC23),MS.gene022608(RPL4),MS.gene028074(CLPP4),MS.gene029840(RPL12),MS.g…

## Sheet: Table S6
GO ID (level1)	GO Term (level1)	GO ID (level2)	GO Term (level2)	SD root phase2 vs ZD root phase2 up-regulated genes	SD root phase2 vs ZD root phase2 down-regulated genes	SD root phase2 vs ZD root phase2 up-regulated genes	SD root phase2 vs ZD root phase2 down-regulated genes
GO:0008150	Biological Process	GO:0051704	multi-organism process	54	51	MS.gene006220(WRKY27),MS.gene010320(CLF),MS.gene012878(ACA1),MS.gene013805(ILL6),MS.gene015085(ACA1),MS.gene017354(IDH1),MS.gene022143(CTL1),MS.gene02238(PPA6),MS.gene024897(KAPP),MS.gene047599(CLF),MS.gene050083(DHAPS-1),MS.gene072865(--),MS.gene072910(OCP3),MS.gene08474(CDC1),MS.gene09137(PAO),MS.gene23911(Rnf14),MS.gene24088(4CLL5),MS.gene24582(PER21),MS.gene27109(4CLL5),MS.gene28798(ERDJ3B),M…	MS.gene010492(DDM1),MS.gene010677(AMT2),MS.gene014862(--),MS.gene015179(CLF),MS.gene015221(SRFR1),MS.gene022003(BIG),MS.gene022657(EIF4G),MS.gene023591(CESA8),MS.gene029390(At4g39670),MS.gene030908(LSD1),MS.gene032134(EIL3),MS.gene036220(RRF),MS.gene038948(IBR3),MS.gene043354(THF1),MS.gene047111(TULP8),MS.gene047771(DDM1),MS.gene050015(CG5412),MS.gene052392(CRRSP56),MS.gene056302(BIG),MS.gene0610…
GO:0008150	Biological Process	GO:0048519	negative regulation of biological process	66	61	MS.gene001670(MTR4),MS.gene00574(ARF1),MS.gene007765(AGO5),MS.gene010088(SIC),MS.gene010320(CLF),MS.gene010989(PME18),MS.gene015520(NRPD1),MS.gene020480(PMEI11),MS.gene023100(PME2.1),MS.gene029765(HST1),MS.gene033719(SUVH4),MS.gene04101(THO3),MS.gene042813(PIP20-1),MS.gene045411(AGO16),MS.gene047599(CLF),MS.gene05221(KTI2),MS.gene063698(PMEI11),MS.gene069441(KTI2),MS.gene069771(PIP20-1),MS.gene07…	MS.gene001210(AGO16),MS.gene003870(FPA),MS.gene009441(PMEI11),MS.gene009442(PMEI7),MS.gene009443(PMEI7),MS.gene01032(ARF1),MS.gene010492(DDM1),MS.gene013597(PME34),MS.gene014862(--),MS.gene014951(DCL3A),MS.gene015179(CLF),MS.gene015221(SRFR1),MS.gene024283(SUVH4),MS.gene03053(At3g03300),MS.gene035074(RDM4),MS.gene036223(RANGAP1),MS.gene036543(SYD),MS.gene03691(CYS6),MS.gene037663(BLH9),MS.gene047…
GO:0008150	Biological Process	GO:0050896	response to stimulus	260	285	MS.gene001670(MTR4),MS.gene003284(pod),MS.gene003287(pod),MS.gene004079(--),MS.gene004497(AHP1),MS.gene005485(ARF),MS.gene00574(ARF1),MS.gene006220(WRKY27),MS.gene006652(RABA1F),MS.gene006752(THI1),MS.gene007812(CAT8),MS.gene00955(AHP1),MS.gene009879(ABCG31),MS.gene010088(SIC),MS.gene010215(ANN1),MS.gene010320(CLF),MS.gene011737(PER50),MS.gene012326(CSE),MS.gene012327(CSE),MS.gene012878(ACA1),MS.…	MS.gene000545(TAF12B),MS.gene001210(AGO16),MS.gene00225(LLR18B),MS.gene00227(LLR18B),MS.gene00231(LLR18B),MS.gene002505(HSL1),MS.gene003274(pod),MS.gene004757(ETR2),MS.gene005386(PHYA),MS.gene005920(RABF1),MS.gene007362(CHD4),MS.gene007495(CNR8),MS.gene007508(P58IPK),MS.gene007557(ACR10),MS.gene007979(GSVIVT00023967001),MS.gene00883(ARFRP1),MS.gene009721(At5g58410),MS.gene009894(BAG4),MS.gene0101…
GO:0008150	Biological Process	GO:0044699	single-organism process	780	743	MS.gene000462(CYCB2-2),MS.gene000841(ctps),MS.gene001670(MTR4),MS.gene002147(At1g68170),MS.gene002305(CXXS1),MS.gene002379(TP53I3),MS.gene002411(CIP7),MS.gene002680(ABCB9),MS.gene002969(CYP72A67),MS.gene003046(CDS2),MS.gene003284(pod),MS.gene003287(pod),MS.gene003349(TUBB5),MS.gene004099(CYP93B1),MS.gene00448(WOX4),MS.gene004497(AHP1),MS.gene00474(CYCA3-4),MS.gene005485(ARF),MS.gene005493(SWC4),M…	MS.gene000139(STP13),MS.gene000201(LTP8),MS.gene000325(PGPS1),MS.gene000545(TAF12B),MS.gene000795(SDH),MS.gene000836(SRG1),MS.gene000924(PDX2),MS.gene001210(AGO16),MS.gene001354(LTP8),MS.gene001423(PDR2),MS.gene001698(ORRM1),MS.gene002028(DMI1),MS.gene002160(SDC),MS.gene002325(SD18),MS.gene002505(HSL1),MS.gene003274(pod),MS.gene003870(FPA),MS.gene004378(GALT2),MS.gene004395(ABCC2),MS.gene004507(M…
GO:0008150	Biological Process	GO:0000003	reproduction	83	83	MS.gene001670(MTR4),MS.gene00448(WOX4),MS.gene006506(TRO),MS.gene010320(CLF),MS.gene010761(EXPB15),MS.gene012927(GID2),MS.gene014751(DCAF1),MS.gene015189(IRX14H),MS.gene015191(IRX14H),MS.gene022102(AGD3),MS.gene02241(PIP),MS.gene024953(--),MS.gene02806(NDC80),MS.gene029765(HST1),MS.gene032040(--),MS.gene044064(WOX4),MS.gene045411(AGO16),MS.gene047356(RLT1),MS.gene047361(HSL1),MS.gene047370(ARF3),…	MS.gene001210(AGO16),MS.gene002505(HSL1),MS.gene003384(EXLA2),MS.gene003870(FPA),MS.gene009721(At5g58410),MS.gene009894(BAG4),MS.gene011582(EXLB1),MS.gene015179(CLF),MS.gene015410(MSH4),MS.gene015584(Kdm5a),MS.gene015988(At2g19940),MS.gene02147(PTF2),MS.gene022003(BIG),MS.gene024051(BCCP1),MS.gene024583(PUS7),MS.gene025697(SUS2),MS.gene026104(DGAT1C),MS.gene031839(NAC022),MS.gene031840(EXLA2),MS.…
GO:0008150	Biological Process	GO:0048511	rhythmic process	3	10	MS.gene015332(APRR2),MS.gene35033(At5g39410),MSTRG.78549(APRR2)	MS.gene005386(PHYA),MS.gene026104(DGAT1C),MS.gene049833(PRR73),MS.gene08563(PRR73),MS.gene09674(APRR2),MS.gene21093(PHYA),MS.gene54226(APRR2),MS.gene60718(GI),MSTRG.22470(--),MSTRG.33137(--)
GO:0008150	Biological Process	GO:0040007	growth	30	24	MS.gene004497(AHP1),MS.gene005072(emc3),MS.gene00955(AHP1),MS.gene022102(AGD3),MS.gene022143(CTL1),MS.gene045207(RR26),MS.gene047361(HSL1),MS.gene053361(At5g08530),MS.gene054710(CYP78A5),MS.gene058938(REV),MS.gene071676(emc3),MS.gene27274(WAT1),MS.gene31286(REV),MS.gene39263(--),MS.gene40870(CYP78A5),MS.gene43072(CYP71),MS.gene56151(CTL1),MS.gene62870(SKU5),MS.gene67158(At5g08530),MS.gene67315(IB…	MS.gene002505(HSL1),MS.gene013616(At5g53140),MS.gene01969(RABB1C),MS.gene02123(--),MS.gene024051(BCCP1),MS.gene024155(ARP2),MS.gene032118(UBP14),MS.gene033488(BCCP1),MS.gene038948(IBR3),MS.gene046471(UBP14),MS.gene057025(BGAL1),MS.gene063224(At5g08530),MS.gene30782(LAX3),MS.gene34136(YDA),MS.gene60497(CESA3),MS.gene65462(At5g08530),MS.gene70147(PIP5K1),MS.gene85049(ATG3),MSTRG.112445(GAD4),MSTRG.…
GO:0008150	Biological Process	GO:0032502	developmental process	153	144	MS.gene001670(MTR4),MS.gene00448(WOX4),MS.gene004497(AHP1),MS.gene00574(ARF1),MS.gene006506(TRO),MS.gene006870(nusB),MS.gene00955(AHP1),MS.gene010320(CLF),MS.gene010815(CCD7),MS.gene012927(GID2),MS.gene012997(CXE2),MS.gene01342(Os07g0563300),MS.gene013436(At4g13780),MS.gene014304(XCP2),MS.gene014751(DCAF1),MS.gene015189(IRX14H),MS.gene015191(IRX14H),MS.gene015763(CDKF-1),MS.gene020954(AAT1),MS.ge…	MS.gene002505(HSL1),MS.gene003870(FPA),MS.gene004529(MPK16),MS.gene004840(--),MS.gene005334(ECH),MS.gene009721(At5g58410),MS.gene009894(BAG4),MS.gene009962(MTERF4),MS.gene01032(ARF1),MS.gene013616(At5g53140),MS.gene014124(EER5),MS.gene015179(CLF),MS.gene015511(CCMH),MS.gene015584(Kdm5a),MS.gene015988(At2g19940),MS.gene01969(RABB1C),MS.gene02147(PTF2),MS.gene022003(BIG),MS.gene022366(tufA),MS.gene…
GO:0008150	Biological Process	GO:0022414	reproductive process	80	73	MS.gene001670(MTR4),MS.gene00448(WOX4),MS.gene006506(TRO),MS.gene010320(CLF),MS.gene012927(GID2),MS.gene014751(DCAF1),MS.gene015189(IRX14H),MS.gene015191(IRX14H),MS.gene022102(AGD3),MS.gene02241(PIP),MS.gene024953(--),MS.gene02806(NDC80),MS.gene029765(HST1),MS.gene032040(--),MS.gene044064(WOX4),MS.gene045411(AGO16),MS.gene047356(RLT1),MS.gene047361(HSL1),MS.gene047370(ARF3),MS.gene047599(CLF),MS.…	MS.gene001210(AGO16),MS.gene002505(HSL1),MS.gene003870(FPA),MS.gene009721(At5g58410),MS.gene009894(BAG4),MS.gene015179(CLF),MS.gene015410(MSH4),MS.gene015584(Kdm5a),MS.gene015988(At2g19940),MS.gene02147(PTF2),MS.gene022003(BIG),MS.gene024051(BCCP1),MS.gene024583(PUS7),MS.gene025697(SUS2),MS.gene026104(DGAT1C),MS.gene031839(NAC022),MS.gene032118(UBP14),MS.gene033488(BCCP1),MS.gene036543(SYD),MS.ge…
GO:0008150	Biological Process	GO:0048518	positive regulation of biological process	22	24	MS.gene015763(CDKF-1),MS.gene01623(PDX13),MS.gene023644(SH3P3),MS.gene047856(CCOMT),MS.gene054710(CYP78A5),MS.gene06598(COMT1),MS.gene26463(CCOMT),MS.gene27274(WAT1),MS.gene27874(SH3P3),MS.gene28798(ERDJ3B),MS.gene40870(CYP78A5),MS.gene70643(--),MS.gene73417(TPS5),MS.gene90674(At5g58300),MS.gene98074(CYP78A5),MSTRG.118069(AGO4),MSTRG.118070(AGO4),MSTRG.118071(AGO4),MSTRG.13571(RDR1),MSTRG.13572(R…	MS.gene010492(DDM1),MS.gene011492(CCS),MS.gene013587(SS1),MS.gene01713(BHLH112),MS.gene020363(--),MS.gene024155(ARP2),MS.gene024646(--),MS.gene047771(DDM1),MS.gene058521(At1g01540),MS.gene06703(SS1),MS.gene06919(SS1),MS.gene08572(MPK3),MS.gene26717(CPN20),MS.gene34136(YDA),MS.gene49961(NPK1),MS.gene60718(GI),MS.gene65266(MPK3),MS.gene82543(--),MSTRG.124520(ARPC3),MSTRG.21528(ROS1),MSTRG.32263(ROS…
GO:0008150	Biological Process	GO:0032501	multicellular organismal process	121	107	MS.gene001670(MTR4),MS.gene00448(WOX4),MS.gene004497(AHP1),MS.gene00574(ARF1),MS.gene006506(TRO),MS.gene006870(nusB),MS.gene00955(AHP1),MS.gene010320(CLF),MS.gene010815(CCD7),MS.gene012927(GID2),MS.gene012997(CXE2),MS.gene01342(Os07g0563300),MS.gene013436(At4g13780),MS.gene014304(XCP2),MS.gene014751(DCAF1),MS.gene015189(IRX14H),MS.gene015191(IRX14H),MS.gene015763(CDKF-1),MS.gene020954(AAT1),MS.ge…	MS.gene002505(HSL1),MS.gene003870(FPA),MS.gene004529(MPK16),MS.gene004840(--),MS.gene009721(At5g58410),MS.gene01032(ARF1),MS.gene015179(CLF),MS.gene01519(NUDT15),MS.gene017308(At5g37930),MS.gene02147(PTF2),MS.gene022003(BIG),MS.gene022366(tufA),MS.gene024051(BCCP1),MS.gene024155(ARP2),MS.gene024283(SUVH4),MS.gene025736(HD1),MS.gene026104(DGAT1C),MS.gene03053(At3g03300),MS.gene030565(DGK2),MS.gene…
GO:0008150	Biological Process	GO:0022610	biological adhesion	7	5	MS.gene015189(IRX14H),MS.gene015191(IRX14H),MS.gene022102(AGD3),MS.gene058938(REV),MS.gene31286(REV),MS.gene43072(CYP71),MS.gene95437(AGD3)	MS.gene025736(HD1),MS.gene08750(NCRK),MS.gene22595(HD1),MS.gene34136(YDA),MSTRG.132265(Cnot1)
GO:0008150	Biological Process	GO:0008152	metabolic process	1132	1210	MS.gene000841(ctps),MS.gene001406(BGLU46),MS.gene00158(ACLB-1),MS.gene001670(MTR4),MS.gene002064(RECQL4A),MS.gene002305(CXXS1),MS.gene002379(TP53I3),MS.gene002411(CIP7),MS.gene002607(RLP51),MS.gene002676(EIF4E1),MS.gene002969(CYP72A67),MS.gene003046(CDS2),MS.gene003284(pod),MS.gene003287(pod),MS.gene003506(At1g60630),MS.gene003696(BZIP53),MS.gene003760(At4g34500),MS.gene004079(--),MS.gene004099(C…	MS.gene000148(--),MS.gene000325(PGPS1),MS.gene000545(TAF12B),MS.gene000795(SDH),MS.gene000836(SRG1),MS.gene000924(PDX2),MS.gene001115(At1g31850),MS.gene001210(AGO16),MS.gene001698(ORRM1),MS.gene001709(--),MS.gene00176(CPN60-2),MS.gene002160(SDC),MS.gene002262(HSP1),MS.gene002325(SD18),MS.gene002434(DOF3.6),MS.gene002505(HSL1),MS.gene003274(pod),MS.gene003653(GATA7),MS.gene003870(FPA),MS.gene00430…
GO:0008150	Biological Process	GO:0023052	signaling	67	77	MS.gene004497(AHP1),MS.gene005485(ARF),MS.gene00574(ARF1),MS.gene006220(WRKY27),MS.gene006652(RABA1F),MS.gene00955(AHP1),MS.gene012927(GID2),MS.gene014751(DCAF1),MS.gene015332(APRR2),MS.gene022143(CTL1),MS.gene02238(PPA6),MS.gene045207(RR26),MS.gene045721(GA2),MS.gene047370(ARF3),MS.gene047695(XLG1),MS.gene051798(EMB1796),MS.gene052026(FTA),MS.gene052381(MUR3),MS.gene056037(MIRO1),MS.gene066496(G…	MS.gene000545(TAF12B),MS.gene004757(ETR2),MS.gene005386(PHYA),MS.gene005920(RABF1),MS.gene00883(ARFRP1),MS.gene009721(At5g58410),MS.gene01032(ARF1),MS.gene010677(AMT2),MS.gene012448(MIRO1),MS.gene014124(EER5),MS.gene01969(RABB1C),MS.gene022003(BIG),MS.gene02310(SPHK1),MS.gene029390(At4g39670),MS.gene030565(DGK2),MS.gene030908(LSD1),MS.gene032134(EIL3),MS.gene034949(--),MS.gene036543(SYD),MS.gene0…
GO:0008150	Biological Process	GO:0098754	detoxification	1	1	MS.gene62562(LPD2)	MS.gene072795(HMA5)
GO:0008150	Biological Process	GO:0002376	immune system process	19	18	MS.gene00574(ARF1),MS.gene015520(NRPD1),MS.gene02238(PPA6),MS.gene033719(SUVH4),MS.gene047370(ARF3),MS.gene050083(DHAPS-1),MS.gene28798(ERDJ3B),MS.gene31552(petC),MS.gene49223(UPL5),MS.gene59437(At3g51130),MS.gene68030(At3g51130),MS.gene79893(RAD50),MS.gene89275(BLH9),MS.gene94247(NPF5.6),MSTRG.114090(HEV1),MSTRG.118069(AGO4),MSTRG.118070(AGO4),MSTRG.118071(AGO4),MSTRG.62603(CRPK1)	MS.gene01032(ARF1),MS.gene010677(AMT2),MS.gene024283(SUVH4),MS.gene03053(At3g03300),MS.gene031839(NAC022),MS.gene036543(SYD),MS.gene047246(ARF1),MS.gene08572(MPK3),MS.gene22603(NRPD1),MS.gene43751(CRCK1),MS.gene56939(RDR2),MS.gene65266(MPK3),MS.gene67057(RDR6),MS.gene70354(AAO),MS.gene74525(At3g03300),MS.gene75670(RAD50),MSTRG.10369(--),MSTRG.107254(NHL10)
GO:0008150	Biological Process	GO:0051179	localization	250	232	MS.gene000390(PATL5),MS.gene001406(BGLU46),MS.gene001670(MTR4),MS.gene002680(ABCB9),MS.gene004497(AHP1),MS.gene005072(emc3),MS.gene005606(ABCC14),MS.gene006065(SUC2),MS.gene006652(RABA1F),MS.gene007812(CAT8),MS.gene00856(BGLU46),MS.gene00955(AHP1),MS.gene009879(ABCG31),MS.gene010215(ANN1),MS.gene011220(At4g08520),MS.gene012878(ACA1),MS.gene01419(SRP),MS.gene014306(MSSP2),MS.gene014751(DCAF1),MS.g…	MS.gene000139(STP13),MS.gene000201(LTP8),MS.gene001251(--),MS.gene001354(LTP8),MS.gene001423(PDR2),MS.gene002028(DMI1),MS.gene002505(HSL1),MS.gene004395(ABCC2),MS.gene005293(IMPA1),MS.gene005334(ECH),MS.gene005920(RABF1),MS.gene00644(AKT2),MS.gene007495(CNR8),MS.gene007992(CHX15),MS.gene00883(ARFRP1),MS.gene009371(ALA1),MS.gene009721(At5g58410),MS.gene010677(AMT2),MS.gene01132(At4g32285),MS.gene0…
GO:0008150	Biological Process	GO:0001906	cell killing	0	1	--	MSTRG.22448(PI230)
GO:0008150	Biological Process	GO:0071840	cellular component organization or biogenesis	187	186	MS.gene000841(ctps),MS.gene001670(MTR4),MS.gene002064(RECQL4A),MS.gene003349(TUBB5),MS.gene005493(SWC4),MS.gene00574(ARF1),MS.gene006506(TRO),MS.gene007438(FLA11),MS.gene007731(IRX7),MS.gene010215(ANN1),MS.gene010320(CLF),MS.gene010989(PME18),MS.gene011067(LYK3),MS.gene013427(EXPA8),MS.gene014110(VLN2),MS.gene014868(--),MS.gene015189(IRX14H),MS.gene015191(IRX14H),MS.gene015249(FH6),MS.gene015250(…	MS.gene001210(AGO16),MS.gene001698(ORRM1),MS.gene002505(HSL1),MS.gene003870(FPA),MS.gene005334(ECH),MS.gene007509(FLA11),MS.gene01032(ARF1),MS.gene010492(DDM1),MS.gene01132(At4g32285),MS.gene011676(TUBA),MS.gene012408(XTH23),MS.gene012409(XTH23),MS.gene012410(XTH23),MS.gene012411(XTH23),MS.gene012412(XTH22),MS.gene012414(BIO3-BIO1),MS.gene013486(--),MS.gene013597(PME34),MS.gene013602(ATX5),MS.gen…
GO:0008150	Biological Process	GO:0065007	biological regulation	309	397	MS.gene000478(N),MS.gene001670(MTR4),MS.gene002305(CXXS1),MS.gene002411(CIP7),MS.gene003696(BZIP53),MS.gene00448(WOX4),MS.gene004497(AHP1),MS.gene005485(ARF),MS.gene005493(SWC4),MS.gene00574(ARF1),MS.gene006220(WRKY27),MS.gene006549(SCL7),MS.gene006652(RABA1F),MS.gene006791(CDF3),MS.gene006870(nusB),MS.gene007765(AGO5),MS.gene00955(AHP1),MS.gene010088(SIC),MS.gene010215(ANN1),MS.gene010320(CLF),M…	MS.gene000545(TAF12B),MS.gene001210(AGO16),MS.gene001709(--),MS.gene00176(CPN60-2),MS.gene002434(DOF3.6),MS.gene002505(HSL1),MS.gene003653(GATA7),MS.gene003870(FPA),MS.gene004356(GTE12),MS.gene00450(ERF008),MS.gene004529(MPK16),MS.gene004757(ETR2),MS.gene005316(OSH71),MS.gene005386(PHYA),MS.gene005871(TEM1),MS.gene005920(RABF1),MS.gene007383(B'BETA),MS.gene00883(ARFRP1),MS.gene009441(PMEI11),MS.g…
GO:0008150	Biological Process	GO:0050789	regulation of biological process	278	376	MS.gene000478(N),MS.gene001670(MTR4),MS.gene002411(CIP7),MS.gene003696(BZIP53),MS.gene00448(WOX4),MS.gene004497(AHP1),MS.gene005485(ARF),MS.gene005493(SWC4),MS.gene00574(ARF1),MS.gene006220(WRKY27),MS.gene006549(SCL7),MS.gene006652(RABA1F),MS.gene006791(CDF3),MS.gene006870(nusB),MS.gene007765(AGO5),MS.gene00955(AHP1),MS.gene010088(SIC),MS.gene010320(CLF),MS.gene010989(PME18),MS.gene011696(--),MS.…	MS.gene000545(TAF12B),MS.gene001210(AGO16),MS.gene001709(--),MS.gene00176(CPN60-2),MS.gene002434(DOF3.6),MS.gene002505(HSL1),MS.gene003653(GATA7),MS.gene003870(FPA),MS.gene004356(GTE12),MS.gene00450(ERF008),MS.gene004529(MPK16),MS.gene004757(ETR2),MS.gene005316(OSH71),MS.gene005386(PHYA),MS.gene005871(TEM1),MS.gene005920(RABF1),MS.gene007383(B'BETA),MS.gene00883(ARFRP1),MS.gene009441(PMEI11),MS.g…
GO:0008150	Biological Process	GO:0040011	locomotion	0	1	--	MS.gene052392(CRRSP56)
GO:0008150	Biological Process	GO:0009987	cellular process	945	1035	MS.gene000462(CYCB2-2),MS.gene000478(N),MS.gene000841(ctps),MS.gene001670(MTR4),MS.gene002064(RECQL4A),MS.gene002147(At1g68170),MS.gene002305(CXXS1),MS.gene002411(CIP7),MS.gene002607(RLP51),MS.gene002676(EIF4E1),MS.gene002680(ABCB9),MS.gene003046(CDS2),MS.gene003349(TUBB5),MS.gene003506(At1g60630),MS.gene003760(At4g34500),MS.gene004079(--),MS.gene004134(PBL6),MS.gene00448(WOX4),MS.gene004497(AHP1…	MS.gene000139(STP13),MS.gene000148(--),MS.gene000325(PGPS1),MS.gene000545(TAF12B),MS.gene000924(PDX2),MS.gene001210(AGO16),MS.gene001698(ORRM1),MS.gene001709(--),MS.gene00176(CPN60-2),MS.gene002160(SDC),MS.gene002262(HSP1),MS.gene002325(SD18),MS.gene002505(HSL1),MS.gene003653(GATA7),MS.gene003870(FPA),MS.gene004300(At4g18820),MS.gene004356(GTE12),MS.gene004378(GALT2),MS.gene004395(ABCC2),MS.gene0…
GO:0003674	Molecular Function	GO:0003824	catalytic activity	1119	1072	MS.gene000502(HIDM),MS.gene000841(ctps),MS.gene001406(BGLU46),MS.gene001417(--),MS.gene00158(ACLB-1),MS.gene001616(--),MS.gene001670(MTR4),MS.gene002064(RECQL4A),MS.gene002167(GmSGT3),MS.gene002305(CXXS1),MS.gene002379(TP53I3),MS.gene002680(ABCB9),MS.gene002691(--),MS.gene002969(CYP72A67),MS.gene003046(CDS2),MS.gene003146(FPS1),MS.gene003284(pod),MS.gene003287(pod),MS.gene003349(TUBB5),MS.gene003…	MS.gene000142(ACL5),MS.gene000148(--),MS.gene000261(At3g60510),MS.gene000325(PGPS1),MS.gene000594(GgbAS1),MS.gene000795(SDH),MS.gene000836(SRG1),MS.gene000924(PDX2),MS.gene001115(At1g31850),MS.gene001201(VTC2),MS.gene001242(JGB),MS.gene001423(PDR2),MS.gene002160(SDC),MS.gene002325(SD18),MS.gene002402(CHR28),MS.gene002505(HSL1),MS.gene002729(CUL4),MS.gene003162(GAUT4),MS.gene003274(pod),MS.gene003…
GO:0003674	Molecular Function	GO:0004871	signal transducer activity	8	16	MS.gene004497(AHP1),MS.gene00955(AHP1),MS.gene015332(APRR2),MS.gene045207(RR26),MS.gene39573(MMK1),MS.gene94826(ABCC5),MS.gene96008(MPK19),MSTRG.78549(APRR2)	MS.gene004529(MPK16),MS.gene005386(PHYA),MS.gene038360(MPK10),MS.gene058521(At1g01540),MS.gene06818(APRR5),MS.gene08572(MPK3),MS.gene09073(MPK7),MS.gene09674(APRR2),MS.gene20742(PHR2),MS.gene21093(PHYA),MS.gene34136(YDA),MS.gene49961(NPK1),MS.gene54226(APRR2),MS.gene65266(MPK3),MS.gene89541(ABCC5),MSTRG.87037(TIR1)
GO:0003674	Molecular Function	GO:0005488	binding	873	953	MS.gene000462(CYCB2-2),MS.gene000478(N),MS.gene000841(ctps),MS.gene001670(MTR4),MS.gene002064(RECQL4A),MS.gene002676(EIF4E1),MS.gene002680(ABCB9),MS.gene002969(CYP72A67),MS.gene003284(pod),MS.gene003287(pod),MS.gene003349(TUBB5),MS.gene003377(PAT19),MS.gene003506(At1g60630),MS.gene003696(BZIP53),MS.gene003760(At4g34500),MS.gene004030(HIS2B),MS.gene004079(--),MS.gene004099(CYP93B1),MS.gene004134(P…	MS.gene000148(--),MS.gene000201(LTP8),MS.gene000545(TAF12B),MS.gene000650(RVE5),MS.gene000795(SDH),MS.gene000836(SRG1),MS.gene000924(PDX2),MS.gene001210(AGO16),MS.gene001354(LTP8),MS.gene001423(PDR2),MS.gene001698(ORRM1),MS.gene00176(CPN60-2),MS.gene002008(At1g10320),MS.gene002160(SDC),MS.gene002262(HSP1),MS.gene002325(SD18),MS.gene002402(CHR28),MS.gene002505(HSL1),MS.gene002650(HSP70),MS.gene002…
GO:0003674	Molecular Function	GO:0001071	nucleic acid binding transcription factor activity	36	72	MS.gene00448(WOX4),MS.gene00574(ARF1),MS.gene006220(WRKY27),MS.gene015332(APRR2),MS.gene015522(DREB1E),MS.gene015523(DREB1F),MS.gene02861(PHL7),MS.gene044064(WOX4),MS.gene045148(ATHB-16),MS.gene045207(RR26),MS.gene047344(ERF4),MS.gene047356(RLT1),MS.gene047370(ARF3),MS.gene051312(RLT1),MS.gene058938(REV),MS.gene069104(SVP),MS.gene072910(OCP3),MS.gene07868(NFYA6),MS.gene25816(ATHB-6),MS.gene26247(…	MS.gene00176(CPN60-2),MS.gene003653(GATA7),MS.gene00450(ERF008),MS.gene005871(TEM1),MS.gene01032(ARF1),MS.gene011550(ERF039),MS.gene01464(ERF4),MS.gene015584(Kdm5a),MS.gene01713(BHLH112),MS.gene021397(DREB3),MS.gene024646(--),MS.gene025281(ERF017),MS.gene025282(ERF017),MS.gene025736(HD1),MS.gene030908(LSD1),MS.gene031839(NAC022),MS.gene032134(EIL3),MS.gene033166(ATHB-16),MS.gene034949(--),MS.gene…
GO:0003674	Molecular Function	GO:0005198	structural molecule activity	15	18	MS.gene003349(TUBB5),MS.gene033135(RPS9C),MS.gene037557(TUBB1),MS.gene048060(TUBB1),MS.gene052202(--),MS.gene066035(RPL14A),MS.gene24930(RPL37B),MS.gene27265(RPS3C),MS.gene29105(RPS13),MS.gene74487(RPS4B),MS.gene80490(RPS18A),MS.gene84394(ARP6),MS.gene91342(TUBA),MS.gene93402(TUBA),MSTRG.92631(RPL34)	MS.gene011676(TUBA),MS.gene012046(RPS11),MS.gene020399(PEX1),MS.gene031299(RPL24),MS.gene03522(RPS18A),MS.gene035447(RPS4B),MS.gene035840(SAPK2),MS.gene043911(SAPK2),MS.gene052947(RPL37B),MS.gene24054(RPS9C),MS.gene35416(RPL10AA),MS.gene60716(RPS18A),MS.gene64068(SAPK2),MS.gene71415(RPL14A),MS.gene84323(RPL10AA),MS.gene88892(RPS18A),MSTRG.114336(--),MSTRG.66681(RPL8A)
GO:0003674	Molecular Function	GO:0098772	molecular function regulator	10	9	MS.gene022102(AGD3),MS.gene09143(CKS1),MS.gene09698(CKB1),MS.gene27731(TI572),MS.gene36400(PP2AB2),MS.gene42593(TI572),MS.gene51161(rraA),MS.gene52243(TI572),MS.gene95437(AGD3),MSTRG.118215(OsI_006296)	MS.gene007383(B'BETA),MS.gene011492(CCS),MS.gene015361(CKB1),MS.gene036223(RANGAP1),MS.gene03691(CYS6),MS.gene065082(B'BETA),MS.gene85190(PP2AB2),MS.gene89434(CYS6),MSTRG.102702(TEN1)
GO:0003674	Molecular Function	GO:0005215	transporter activity	99	74	MS.gene002147(At1g68170),MS.gene002680(ABCB9),MS.gene005606(ABCC14),MS.gene006065(SUC2),MS.gene007812(CAT8),MS.gene012878(ACA1),MS.gene013351(At5g64700),MS.gene013875(DTX21),MS.gene014306(MSSP2),MS.gene014465(WAT1),MS.gene014771(MOT1),MS.gene015085(ACA1),MS.gene015253(ACA2),MS.gene018707(PHT1-4),MS.gene020365(PHT1-4),MS.gene020649(ABCB1),MS.gene022829(HMA4),MS.gene023187(POT10),MS.gene026971(ALA8…	MS.gene000139(STP13),MS.gene001423(PDR2),MS.gene002028(DMI1),MS.gene004395(ABCC2),MS.gene005293(IMPA1),MS.gene00644(AKT2),MS.gene007992(CHX15),MS.gene009371(ALA1),MS.gene010677(AMT2),MS.gene013614(CNGC1),MS.gene013845(CCX2),MS.gene017119(--),MS.gene018569(CHX20),MS.gene023332(INT2),MS.gene025063(ACA8),MS.gene025881(ATPD),MS.gene028207(NHX7),MS.gene028874(ALA2),MS.gene029390(At4g39670),MS.gene0330…
GO:0003674	Molecular Function	GO:0060089	molecular transducer activity	6	9	MS.gene047695(XLG1),MS.gene066496(GLR3.6),MS.gene53975(PLC4),MS.gene59487(AHK1),MS.gene62146(PLC6),MS.gene94826(ABCC5)	MS.gene004757(ETR2),MS.gene005386(PHYA),MS.gene013614(CNGC1),MS.gene041157(XLG1),MS.gene20742(PHR2),MS.gene21093(PHYA),MS.gene89541(ABCC5),MSTRG.66681(RPL8A),MSTRG.87037(TIR1)
GO:0003674	Molecular Function	GO:0009055	electron carrier activity	1	0	MS.gene31552(petC)	--
GO:0003674	Molecular Function	GO:0016209	antioxidant activity	2	1	MS.gene072910(OCP3),MSTRG.86144(TPX2)	MS.gene049841(APX1)
GO:0003674	Molecular Function	GO:0000988	transcription factor activity, protein binding	0	1	--	MSTRG.105575(e(y)2)
GO:0005575	Cellular Component	GO:0031012	extracellular matrix	4	3	MS.gene058203(BXL1),MS.gene78532(RSI-1),MS.gene96691(BXL5),MSTRG.79648(RSI-1)	MS.gene027856(BXL6),MS.gene71615(BXL5),MS.gene91308(BXL5)
GO:0005575	Cellular Component	GO:0030054	cell junction	38	45	MS.gene009879(ABCG31),MS.gene010215(ANN1),MS.gene012326(CSE),MS.gene012327(CSE),MS.gene014868(--),MS.gene015460(KN),MS.gene017354(IDH1),MS.gene027320(A6),MS.gene037557(TUBB1),MS.gene053879(--),MS.gene06598(COMT1),MS.gene067066(CCT5),MS.gene069034(ERDJ3A),MS.gene072269(TIP2-1),MS.gene074485(BSK1),MS.gene20393(HMGS),MS.gene22598(HMGS),MS.gene22751(NHL10),MS.gene31196(SlH4),MS.gene32669(--),MS.gene3…	MS.gene000139(STP13),MS.gene010677(AMT2),MS.gene013817(ALDH3H1),MS.gene013819(ALDH3H1),MS.gene015410(MSH4),MS.gene022003(BIG),MS.gene029291(PAP),MS.gene035891(ANN1),MS.gene036705(SPS),MS.gene045063(ALDH3H1),MS.gene047888(ALDH3H1),MS.gene047890(ALDH3H1),MS.gene047892(ALDH3H1),MS.gene051023(MPE3),MS.gene052392(CRRSP56),MS.gene056302(BIG),MS.gene057020(--),MS.gene057025(BGAL1),MS.gene057772(HIPP26),…
GO:0005575	Cellular Component	GO:0005576	extracellular region	24	26	MS.gene009762(LAC3),MS.gene010215(ANN1),MS.gene017354(IDH1),MS.gene022143(CTL1),MS.gene031917(LAC5),MS.gene035696(XTH23),MS.gene04051(IRX12),MS.gene04460(IRX12),MS.gene04575(IRX12),MS.gene05606(IRX12),MS.gene058203(BXL1),MS.gene27270(BGAL5),MS.gene33479(IRX12),MS.gene41139(LAC2),MS.gene44496(SBT1.7),MS.gene48428(AED3),MS.gene49973(XTH8),MS.gene56151(CTL1),MS.gene62870(SKU5),MS.gene75654(XTH16),MS…	MS.gene006197(CHIT3),MS.gene012408(XTH23),MS.gene012409(XTH23),MS.gene012410(XTH23),MS.gene012411(XTH23),MS.gene012412(XTH22),MS.gene012984(TT10),MS.gene022366(tufA),MS.gene029619(FUC95A),MS.gene035697(XTH23),MS.gene035891(ANN1),MS.gene045502(PGAAIR),MS.gene057017(BGAL17),MS.gene057025(BGAL1),MS.gene065392(At5g13980),MS.gene066240(CHIT3),MS.gene09112(XTH32),MS.gene26717(CPN20),MS.gene49961(NPK1),…
GO:0005575	Cellular Component	GO:0044421	extracellular region part	0	2	--	MS.gene006197(CHIT3),MS.gene066240(CHIT3)
GO:0005575	Cellular Component	GO:0044425	membrane part	306	239	MS.gene000390(PATL5),MS.gene001406(BGLU46),MS.gene001689(At1g25530),MS.gene002147(At1g68170),MS.gene002680(ABCB9),MS.gene003046(CDS2),MS.gene003377(PAT19),MS.gene003506(At1g60630),MS.gene005606(ABCC14),MS.gene006065(SUC2),MS.gene006136(PAT08),MS.gene006392(At3g22845),MS.gene007438(FLA11),MS.gene00765(SRF8),MS.gene007731(IRX7),MS.gene007812(CAT8),MS.gene007886(SD17),MS.gene008434(At5g58300),MS.gen…	MS.gene000139(STP13),MS.gene000325(PGPS1),MS.gene001251(--),MS.gene001423(PDR2),MS.gene00176(CPN60-2),MS.gene002028(DMI1),MS.gene002505(HSL1),MS.gene004157(TET4),MS.gene004378(GALT2),MS.gene004395(ABCC2),MS.gene004694(GBA2),MS.gene005334(ECH),MS.gene00644(AKT2),MS.gene007509(FLA11),MS.gene007992(CHX15),MS.gene009371(ALA1),MS.gene010677(AMT2),MS.gene01080(LECRK71),MS.gene011263(TIM23-2),MS.gene012…
GO:0005575	Cellular Component	GO:0031974	membrane-enclosed lumen	10	16	MS.gene005493(SWC4),MS.gene006506(TRO),MS.gene010088(SIC),MS.gene015520(NRPD1),MS.gene072064(BOP1),MSTRG.118069(AGO4),MSTRG.118070(AGO4),MSTRG.118071(AGO4),MSTRG.52606(--),MSTRG.86144(TPX2)	MS.gene000545(TAF12B),MS.gene001709(--),MS.gene004508(SAC3B),MS.gene005386(PHYA),MS.gene015410(MSH4),MS.gene031354(MRE11),MS.gene047206(BOP1),MS.gene04855(NRPB6A),MS.gene072677(SWC4),MS.gene09688(LON1),MS.gene21093(PHYA),MS.gene22603(NRPD1),MS.gene56939(RDR2),MS.gene60718(GI),MSTRG.102702(TEN1),MSTRG.105575(e(y)2)
GO:0005575	Cellular Component	GO:0016020	membrane	368	314	MS.gene000390(PATL5),MS.gene001406(BGLU46),MS.gene001689(At1g25530),MS.gene002147(At1g68170),MS.gene002411(CIP7),MS.gene002680(ABCB9),MS.gene003046(CDS2),MS.gene003377(PAT19),MS.gene003506(At1g60630),MS.gene005606(ABCC14),MS.gene006065(SUC2),MS.gene006136(PAT08),MS.gene006392(At3g22845),MS.gene007438(FLA11),MS.gene00765(SRF8),MS.gene007731(IRX7),MS.gene007812(CAT8),MS.gene007886(SD17),MS.gene0084…	MS.gene000139(STP13),MS.gene000325(PGPS1),MS.gene001251(--),MS.gene001423(PDR2),MS.gene00176(CPN60-2),MS.gene002028(DMI1),MS.gene002244(--),MS.gene002505(HSL1),MS.gene004157(TET4),MS.gene004378(GALT2),MS.gene004395(ABCC2),MS.gene004529(MPK16),MS.gene004694(GBA2),MS.gene004757(ETR2),MS.gene005288(At1g09160),MS.gene005334(ECH),MS.gene00644(AKT2),MS.gene007508(P58IPK),MS.gene007509(FLA11),MS.gene007…
GO:0005575	Cellular Component	GO:0019012	virion	5	8	MS.gene064625(RNP1),MS.gene76374(RNU1),MSTRG.130165(RBM12),MSTRG.95474(LSM6B),MSTRG.95670(BRN1)	MS.gene012386(At4g30220),MS.gene055015(PRP31),MS.gene065559(BRR2A),MS.gene39933(VTE3),MS.gene60904(RDM16),MS.gene73776(SNRNP35),MS.gene87429(RNU1),MS.gene89644(Syncrip)
GO:0005575	Cellular Component	GO:0044423	virion part	5	8	MS.gene064625(RNP1),MS.gene76374(RNU1),MSTRG.130165(RBM12),MSTRG.95474(LSM6B),MSTRG.95670(BRN1)	MS.gene012386(At4g30220),MS.gene055015(PRP31),MS.gene065559(BRR2A),MS.gene39933(VTE3),MS.gene60904(RDM16),MS.gene73776(SNRNP35),MS.gene87429(RNU1),MS.gene89644(Syncrip)
GO:0005575	Cellular Component	GO:0032991	macromolecular complex	131	142	MS.gene003349(TUBB5),MS.gene005493(SWC4),MS.gene006506(TRO),MS.gene006768(KIN14N),MS.gene010320(CLF),MS.gene01057(RPL15),MS.gene014751(DCAF1),MS.gene015255(RPL26A),MS.gene016666(RPL32A),MS.gene018045(RPL11),MS.gene02055(PSAF),MS.gene022341(RPL27AC),MS.gene028377(RPL3),MS.gene029939(LHCB5),MS.gene032629(NFD3),MS.gene033135(RPS9C),MS.gene035712(--),MS.gene037557(TUBB1),MS.gene040015(At2g40290),MS.g…	MS.gene001210(AGO16),MS.gene001709(--),MS.gene002729(CUL4),MS.gene003870(FPA),MS.gene004300(At4g18820),MS.gene005269(RPL22B),MS.gene005272(RPL18C),MS.gene010492(DDM1),MS.gene011676(TUBA),MS.gene011856(rplY),MS.gene012046(RPS11),MS.gene012386(At4g30220),MS.gene01409(Os04g0679100),MS.gene014124(EER5),MS.gene01449(RPS6B),MS.gene015179(CLF),MS.gene015410(MSH4),MS.gene015511(CCMH),MS.gene017616(PAD1),…
GO:0005575	Cellular Component	GO:0044422	organelle part	149	192	MS.gene005493(SWC4),MS.gene006506(TRO),MS.gene006752(THI1),MS.gene006768(KIN14N),MS.gene007812(CAT8),MS.gene010088(SIC),MS.gene010215(ANN1),MS.gene012878(ACA1),MS.gene014183(GNTI),MS.gene014771(MOT1),MS.gene015085(ACA1),MS.gene015189(IRX14H),MS.gene015191(IRX14H),MS.gene015255(RPL26A),MS.gene015520(NRPD1),MS.gene017071(HMG3),MS.gene017354(IDH1),MS.gene022102(AGD3),MS.gene02238(PPA6),MS.gene024021…	MS.gene000545(TAF12B),MS.gene001709(--),MS.gene002028(DMI1),MS.gene002244(--),MS.gene004508(SAC3B),MS.gene004757(ETR2),MS.gene005334(ECH),MS.gene005386(PHYA),MS.gene007508(P58IPK),MS.gene008012(mipp1),MS.gene010492(DDM1),MS.gene011492(CCS),MS.gene012427(XYLA),MS.gene012473(GAE1),MS.gene013587(SS1),MS.gene01409(Os04g0679100),MS.gene014519(CBSDUF7),MS.gene01519(NUDT15),MS.gene015410(MSH4),MS.gene01…
GO:0005575	Cellular Component	GO:0009295	nucleoid	0	1	--	MS.gene052351(SIR)
GO:0005575	Cellular Component	GO:0005623	cell	557	662	MS.gene000390(PATL5),MS.gene000462(CYCB2-2),MS.gene000841(ctps),MS.gene001670(MTR4),MS.gene002064(RECQL4A),MS.gene002305(CXXS1),MS.gene002676(EIF4E1),MS.gene003349(TUBB5),MS.gene004030(HIS2B),MS.gene00448(WOX4),MS.gene004497(AHP1),MS.gene00474(CYCA3-4),MS.gene004977(WAXY),MS.gene005072(emc3),MS.gene005485(ARF),MS.gene005493(SWC4),MS.gene005600(At2g47680),MS.gene00574(ARF1),MS.gene006089(PAB5),MS.…	MS.gene000148(--),MS.gene000545(TAF12B),MS.gene000924(PDX2),MS.gene001210(AGO16),MS.gene001698(ORRM1),MS.gene001709(--),MS.gene00176(CPN60-2),MS.gene002008(At1g10320),MS.gene002028(DMI1),MS.gene002074(At1g60995),MS.gene002729(CUL4),MS.gene003653(GATA7),MS.gene003870(FPA),MS.gene004300(At4g18820),MS.gene004378(GALT2),MS.gene00450(ERF008),MS.gene004508(SAC3B),MS.gene004529(MPK16),MS.gene005269(RPL2…
GO:0005575	Cellular Component	GO:0044464	cell part	556	662	MS.gene000390(PATL5),MS.gene000462(CYCB2-2),MS.gene000841(ctps),MS.gene001670(MTR4),MS.gene002064(RECQL4A),MS.gene002305(CXXS1),MS.gene002676(EIF4E1),MS.gene003349(TUBB5),MS.gene004030(HIS2B),MS.gene00448(WOX4),MS.gene004497(AHP1),MS.gene00474(CYCA3-4),MS.gene004977(WAXY),MS.gene005072(emc3),MS.gene005485(ARF),MS.gene005493(SWC4),MS.gene005600(At2g47680),MS.gene00574(ARF1),MS.gene006089(PAB5),MS.…	MS.gene000148(--),MS.gene000545(TAF12B),MS.gene000924(PDX2),MS.gene001210(AGO16),MS.gene001698(ORRM1),MS.gene001709(--),MS.gene00176(CPN60-2),MS.gene002008(At1g10320),MS.gene002028(DMI1),MS.gene002074(At1g60995),MS.gene002729(CUL4),MS.gene003653(GATA7),MS.gene003870(FPA),MS.gene004300(At4g18820),MS.gene004378(GALT2),MS.gene00450(ERF008),MS.gene004508(SAC3B),MS.gene004529(MPK16),MS.gene005269(RPL2…
GO:0005575	Cellular Component	GO:0043226	organelle	396	519	MS.gene000462(CYCB2-2),MS.gene001670(MTR4),MS.gene003349(TUBB5),MS.gene004030(HIS2B),MS.gene00448(WOX4),MS.gene004497(AHP1),MS.gene00474(CYCA3-4),MS.gene004977(WAXY),MS.gene005072(emc3),MS.gene005493(SWC4),MS.gene005600(At2g47680),MS.gene00574(ARF1),MS.gene006220(WRKY27),MS.gene006506(TRO),MS.gene006752(THI1),MS.gene006768(KIN14N),MS.gene006870(nusB),MS.gene007731(IRX7),MS.gene007812(CAT8),MS.gen…	MS.gene000148(--),MS.gene000545(TAF12B),MS.gene001210(AGO16),MS.gene001698(ORRM1),MS.gene001709(--),MS.gene002008(At1g10320),MS.gene002028(DMI1),MS.gene002074(At1g60995),MS.gene002244(--),MS.gene003653(GATA7),MS.gene003870(FPA),MS.gene00450(ERF008),MS.gene004508(SAC3B),MS.gene004529(MPK16),MS.gene004757(ETR2),MS.gene005316(OSH71),MS.gene005334(ECH),MS.gene005386(PHYA),MS.gene005871(TEM1),MS.gene0…

## Sheet: Table S7
GO ID (level1)	GO Term (level1)	GO ID (level2)	GO Term (level2)	SD root phase3 vs ZD root phase3 up-regulated genes	SD root phase3 vs ZD root phase3 down-regulated genes	SD root phase3 vs ZD root phase3 up-regulated genes	SD root phase3 vs ZD root phase3 down-regulated genes
GO:0008150	Biological Process	GO:0050896	response to stimulus	257	347	MS.gene000479(EBP1),MS.gene002265(FAAH),MS.gene003309(YchF1),MS.gene003324(At3g03300),MS.gene003525(LAX5),MS.gene004130(PHOT1),MS.gene004143(MPK3),MS.gene004497(AHP1),MS.gene005133(IAA16),MS.gene00574(ARF1),MS.gene007763(VPS41),MS.gene007786(At3g03300),MS.gene007811(CAT8),MS.gene007978(PNC1),MS.gene008048(SMXL8),MS.gene008061(ELF4),MS.gene008062(ELF4),MS.gene008088(At3g55800),MS.gene008364(DJ1D),…	MS.gene000133(MAKR1),MS.gene000545(TAF12B),MS.gene001506(BHLH),MS.gene001612(MLO1),MS.gene001631(GLR2.7),MS.gene002179(ALD1),MS.gene00218(PR10-1),MS.gene00223(DRR49A),MS.gene00226(LLR18B),MS.gene00227(LLR18B),MS.gene002505(HSL1),MS.gene002535(GLR2.7),MS.gene002638(PDX13),MS.gene003286(pod),MS.gene004925(PER47),MS.gene005351(CpNIFS3),MS.gene005386(PHYA),MS.gene006681(PGAAIR),MS.gene006690(MAX2A),M…
GO:0008150	Biological Process	GO:0044699	single-organism process	711	951	MS.gene000400(RBOHC),MS.gene000479(EBP1),MS.gene00103(RPS1),MS.gene001171(PAPS1),MS.gene001273(At5g26710),MS.gene001315(SERK2),MS.gene001739(CYP76B6),MS.gene002040(At1g71900),MS.gene002159(At3g43660),MS.gene002265(FAAH),MS.gene002969(CYP72A67),MS.gene00301(ABCC14),MS.gene003309(YchF1),MS.gene003324(At3g03300),MS.gene003518(udkC),MS.gene003525(LAX5),MS.gene003645(FBA1),MS.gene004130(PHOT1),MS.gene…	MS.gene000133(MAKR1),MS.gene000139(STP13),MS.gene000545(TAF12B),MS.gene000593(ABCB11),MS.gene000601(CYP71D55),MS.gene000632(KIN14J),MS.gene00082(RH40),MS.gene001462(fabD),MS.gene001506(BHLH),MS.gene001631(GLR2.7),MS.gene002179(ALD1),MS.gene002327(SD18),MS.gene002334(SD113),MS.gene002505(HSL1),MS.gene002535(GLR2.7),MS.gene002638(PDX13),MS.gene00303(ABCC14),MS.gene003286(pod),MS.gene003641(PLT5),MS…
GO:0008150	Biological Process	GO:0001906	cell killing	0	5	--	MSTRG.22447(PI39),MSTRG.22448(PI230),MSTRG.22454(PI39),MSTRG.33126(PI39),MSTRG.64072(TLP)
GO:0008150	Biological Process	GO:0051704	multi-organism process	44	58	MS.gene002265(FAAH),MS.gene004143(MPK3),MS.gene008088(At3g55800),MS.gene010184(DHAPS-1),MS.gene016169(ERECTA),MS.gene022143(CTL1),MS.gene02587(ILL6),MS.gene027667(NIK3),MS.gene029004(petC),MS.gene032008(At3g55800),MS.gene045055(ILL6),MS.gene051564(ERECTA),MS.gene051566(ERECTA),MS.gene053448(Os10g0467600),MS.gene056598(CRT3),MS.gene060202(TULP7),MS.gene06831(--),MS.gene072865(--),MS.gene073630(CRT…	MS.gene002179(ALD1),MS.gene005351(CpNIFS3),MS.gene01149(ALD1),MS.gene013493(DMR6),MS.gene013607(ATO),MS.gene014898(SDF2),MS.gene016126(AHK5),MS.gene019284(OSM34),MS.gene022147(CTL1),MS.gene030241(SUCS),MS.gene032134(EIL3),MS.gene033679(--),MS.gene034167(XI-F),MS.gene034938(CSLA9),MS.gene035843(DHAPS-1),MS.gene037354(STT3A),MS.gene038948(IBR3),MS.gene039386(AAE3),MS.gene047079(ALD1),MS.gene049348(…
GO:0008150	Biological Process	GO:0023052	signaling	68	106	MS.gene003525(LAX5),MS.gene004130(PHOT1),MS.gene004143(MPK3),MS.gene004497(AHP1),MS.gene00574(ARF1),MS.gene008061(ELF4),MS.gene008062(ELF4),MS.gene008088(At3g55800),MS.gene008982(IAA9),MS.gene00955(AHP1),MS.gene010342(RALFL34),MS.gene012927(GID2),MS.gene021727(CG7427),MS.gene022143(CTL1),MS.gene02310(SPHK1),MS.gene027611(MIRO1),MS.gene029004(petC),MS.gene02987(T85),MS.gene030497(PHS1),MS.gene0320…	MS.gene000133(MAKR1),MS.gene000545(TAF12B),MS.gene001631(GLR2.7),MS.gene002179(ALD1),MS.gene002535(GLR2.7),MS.gene005386(PHYA),MS.gene006690(MAX2A),MS.gene00883(ARFRP1),MS.gene01149(ALD1),MS.gene012129(AHK1),MS.gene012448(MIRO1),MS.gene012822(HEMH),MS.gene013493(DMR6),MS.gene013607(ATO),MS.gene01461(ERF12),MS.gene015029(HEMH),MS.gene016126(AHK5),MS.gene017618(AHK1),MS.gene021669(PCO2),MS.gene0221…
GO:0008150	Biological Process	GO:0040007	growth	26	27	MS.gene004497(AHP1),MS.gene006261(YDA),MS.gene00955(AHP1),MS.gene014625(ATHB-8),MS.gene016169(ERECTA),MS.gene022143(CTL1),MS.gene051564(ERECTA),MS.gene051566(ERECTA),MS.gene058938(REV),MS.gene071674(emc3),MS.gene23856(CTL1),MS.gene27274(WAT1),MS.gene31286(REV),MS.gene33036(ERECTA),MS.gene40724(ATHB-8),MS.gene40870(CYP78A5),MS.gene55169(CYP90A1),MS.gene56151(CTL1),MS.gene62208(FZR3),MS.gene67315(I…	MS.gene002505(HSL1),MS.gene011488(At1g12500),MS.gene011917(VHA-H),MS.gene013616(At5g53140),MS.gene014633(PATROL1),MS.gene020095(CSLC6),MS.gene02038(MIK1),MS.gene02123(--),MS.gene022147(CTL1),MS.gene024568(MED14),MS.gene025435(Cog7),MS.gene028708(ARF10),MS.gene031237(PATROL1),MS.gene032118(UBP14),MS.gene038948(IBR3),MS.gene046214(KEG),MS.gene049348(CURL3),MS.gene057025(BGAL1),MS.gene071885(IBR3),M…
GO:0008150	Biological Process	GO:0022610	biological adhesion	10	4	MS.gene006261(YDA),MS.gene014625(ATHB-8),MS.gene016169(ERECTA),MS.gene051564(ERECTA),MS.gene051566(ERECTA),MS.gene058938(REV),MS.gene31286(REV),MS.gene33036(ERECTA),MS.gene40724(ATHB-8),MSTRG.59911(APC6)	MS.gene000632(KIN14J),MS.gene036518(TON2),MS.gene22595(HD1),MS.gene35378(CYP71)
GO:0008150	Biological Process	GO:0051179	localization	219	325	MS.gene000390(PATL5),MS.gene000479(EBP1),MS.gene000606(GOS11),MS.gene000896(At1g56220),MS.gene002040(At1g71900),MS.gene002159(At3g43660),MS.gene00301(ABCC14),MS.gene003309(YchF1),MS.gene003525(LAX5),MS.gene004143(MPK3),MS.gene004497(AHP1),MS.gene005424(secA),MS.gene005466(ABCA7),MS.gene007763(VPS41),MS.gene007811(CAT8),MS.gene008088(At3g55800),MS.gene00955(AHP1),MS.gene010215(ANN1),MS.gene010380(…	MS.gene000139(STP13),MS.gene000593(ABCB11),MS.gene000607(NIP6-1),MS.gene00082(RH40),MS.gene001182(At3g47570),MS.gene001251(--),MS.gene001631(GLR2.7),MS.gene002164(At4g32285),MS.gene002505(HSL1),MS.gene002535(GLR2.7),MS.gene00303(ABCC14),MS.gene003641(PLT5),MS.gene003815(MHB1),MS.gene004395(ABCC2),MS.gene004672(RANGAP1),MS.gene00497(RMS3),MS.gene005467(ABCB11),MS.gene006110(NIP5-1),MS.gene006196(A…
GO:0008150	Biological Process	GO:0048519	negative regulation of biological process	57	55	MS.gene001321(PME2.1),MS.gene003324(At3g03300),MS.gene004830(KIN10A),MS.gene00574(ARF1),MS.gene007786(At3g03300),MS.gene010989(PME18),MS.gene020480(PMEI11),MS.gene023098(PME18),MS.gene023874(TI572),MS.gene023875(TI572),MS.gene023878(TI572),MS.gene023882(TI572),MS.gene027529(--),MS.gene033701(ABH1),MS.gene042813(PIP20-1),MS.gene045411(AGO16),MS.gene05149(AGO1),MS.gene05226(KTI2),MS.gene053448(Os10…	MS.gene004672(RANGAP1),MS.gene013597(PME34),MS.gene014235(NERD),MS.gene014951(DCL3A),MS.gene02038(MIK1),MS.gene028307(MCM3),MS.gene030109(--),MS.gene03053(At3g03300),MS.gene030634(PME51),MS.gene030635(PME51),MS.gene030636(PME51),MS.gene036223(RANGAP1),MS.gene03638(DCL3),MS.gene045065(RFC3),MS.gene045358(RAD50),MS.gene045765(--),MS.gene04757(PLSP1),MS.gene06145(--),MS.gene06278(TSN2),MS.gene06297(…
GO:0008150	Biological Process	GO:0048511	rhythmic process	7	3	MS.gene008061(ELF4),MS.gene008062(ELF4),MS.gene015646(ADO3),MS.gene015647(ADO3),MS.gene057469(AMY3),MS.gene88891(GI),MSTRG.29289(--)	MS.gene005386(PHYA),MS.gene049833(PRR73),MS.gene09674(APRR2)
GO:0008150	Biological Process	GO:0048518	positive regulation of biological process	29	17	MS.gene004143(MPK3),MS.gene006261(YDA),MS.gene008088(At3g55800),MS.gene012188(CPN20),MS.gene02987(T85),MS.gene031953(--),MS.gene032008(At3g55800),MS.gene045070(PSBS),MS.gene04817(--),MS.gene049005(ISA1),MS.gene056598(CRT3),MS.gene06191(ISA1),MS.gene073630(CRT3),MS.gene20174(ISA1),MS.gene27274(WAT1),MS.gene36061(pKIWI503),MS.gene38093(NUP96),MS.gene40870(CYP78A5),MS.gene69259(At3g55800),MS.gene754…	MS.gene002638(PDX13),MS.gene014898(SDF2),MS.gene032053(CRLK1),MS.gene047856(CCOMT),MS.gene061967(At5g18200),MS.gene063324(MKK6),MS.gene29347(SNF4),MS.gene36488(UREG),MS.gene65266(MPK3),MS.gene71778(TPS5),MS.gene75183(TPS5),MS.gene91978(NUP96),MSTRG.113418(GLDP1),MSTRG.21528(ROS1),MSTRG.32263(ROS1),MSTRG.69966(--),MSTRG.92121(GLDP1)
GO:0008150	Biological Process	GO:0002376	immune system process	19	22	MS.gene003324(At3g03300),MS.gene004143(MPK3),MS.gene00574(ARF1),MS.gene007786(At3g03300),MS.gene008088(At3g55800),MS.gene010184(DHAPS-1),MS.gene029004(petC),MS.gene031807(HEMC),MS.gene032008(At3g55800),MS.gene053448(Os10g0467600),MS.gene056598(CRT3),MS.gene067051(At1g67720),MS.gene073630(CRT3),MS.gene31552(petC),MS.gene38093(NUP96),MS.gene69259(At3g55800),MSTRG.118069(AGO4),MSTRG.118070(AGO4),MST…	MS.gene006690(MAX2A),MS.gene013493(DMR6),MS.gene014898(SDF2),MS.gene03053(At3g03300),MS.gene033679(--),MS.gene035843(DHAPS-1),MS.gene037354(STT3A),MS.gene045358(RAD50),MS.gene04757(PLSP1),MS.gene050824(CYP20-3),MS.gene06599(DMR6),MS.gene07262(PDIL2-1),MS.gene22603(NRPD1),MS.gene56433(EXO84C),MS.gene62436(PUB17),MS.gene65266(MPK3),MS.gene67057(RDR6),MS.gene69235(NUP88),MS.gene91978(NUP96),MSTRG.13…
GO:0008150	Biological Process	GO:0040011	locomotion	1	2	MS.gene89763(MAA3)	MS.gene038530(At1g60420),MS.gene85569(PRA1B4)
GO:0008150	Biological Process	GO:0032501	multicellular organismal process	102	127	MS.gene001315(SERK2),MS.gene003324(At3g03300),MS.gene003518(udkC),MS.gene003525(LAX5),MS.gene004143(MPK3),MS.gene004497(AHP1),MS.gene004830(KIN10A),MS.gene00574(ARF1),MS.gene006261(YDA),MS.gene007786(At3g03300),MS.gene008061(ELF4),MS.gene008062(ELF4),MS.gene008088(At3g55800),MS.gene00955(AHP1),MS.gene010177(CLEB3J9),MS.gene010380(SEC8),MS.gene012927(GID2),MS.gene014625(ATHB-8),MS.gene015646(ADO3)…	MS.gene000632(KIN14J),MS.gene002179(ALD1),MS.gene002505(HSL1),MS.gene004672(RANGAP1),MS.gene00497(RMS3),MS.gene006690(MAX2A),MS.gene009296(SYN3),MS.gene010099(AGL24),MS.gene01149(ALD1),MS.gene011643(PLL1),MS.gene013591(SINAT3),MS.gene013607(ATO),MS.gene013623(At5g53180),MS.gene01519(NUDT15),MS.gene016126(AHK5),MS.gene019642(PAIR1),MS.gene019701(--),MS.gene020095(CSLC6),MS.gene022147(CTL1),MS.gene…
GO:0008150	Biological Process	GO:0008152	metabolic process	978	1541	MS.gene000055(PPH),MS.gene000320(BMY1),MS.gene000400(RBOHC),MS.gene000479(EBP1),MS.gene000526(At1g54610),MS.gene00103(RPS1),MS.gene001171(PAPS1),MS.gene001172(--),MS.gene001173(PAPS1),MS.gene001273(At5g26710),MS.gene001315(SERK2),MS.gene001321(PME2.1),MS.gene001684(TEM1),MS.gene001739(CYP76B6),MS.gene00180(GN1),MS.gene001813(BMY1),MS.gene00192(CTL2),MS.gene002265(FAAH),MS.gene002457(HT1),MS.gene0…	MS.gene000133(MAKR1),MS.gene000149(surE),MS.gene000150(surE),MS.gene000545(TAF12B),MS.gene000601(CYP71D55),MS.gene000632(KIN14J),MS.gene00082(RH40),MS.gene000853(POL2A),MS.gene00086(At1g48100),MS.gene001182(At3g47570),MS.gene001462(fabD),MS.gene001506(BHLH),MS.gene00178(HGN1),MS.gene002016(TIF3C1),MS.gene002018(HSP70),MS.gene002088(UGGT),MS.gene002179(ALD1),MS.gene002284(IKU2),MS.gene002318(--),M…
GO:0008150	Biological Process	GO:0098754	detoxification	0	1	--	MS.gene072795(HMA5)
GO:0008150	Biological Process	GO:0022414	reproductive process	67	72	MS.gene003518(udkC),MS.gene004143(MPK3),MS.gene004830(KIN10A),MS.gene006261(YDA),MS.gene008061(ELF4),MS.gene008062(ELF4),MS.gene012188(CPN20),MS.gene012927(GID2),MS.gene014625(ATHB-8),MS.gene015646(ADO3),MS.gene015647(ADO3),MS.gene016169(ERECTA),MS.gene017919(SD31),MS.gene018322(RPK2),MS.gene018597(ALE2),MS.gene023160(MSI1),MS.gene027667(NIK3),MS.gene032973(WDR55),MS.gene033701(ABH1),MS.gene03443…	MS.gene000632(KIN14J),MS.gene002284(IKU2),MS.gene002505(HSL1),MS.gene010099(AGL24),MS.gene013607(ATO),MS.gene014188(POPTRDRAFT_821063),MS.gene016126(AHK5),MS.gene020095(CSLC6),MS.gene024558(FLK),MS.gene024583(PUS7),MS.gene025435(Cog7),MS.gene025812(ATJ13),MS.gene028708(ARF10),MS.gene030769(PAT),MS.gene032118(UBP14),MS.gene039386(AAE3),MS.gene042179(ADT1),MS.gene045065(RFC3),MS.gene045167(MKP1),MS…
GO:0008150	Biological Process	GO:0000003	reproduction	67	72	MS.gene003518(udkC),MS.gene004143(MPK3),MS.gene004830(KIN10A),MS.gene006261(YDA),MS.gene008061(ELF4),MS.gene008062(ELF4),MS.gene012188(CPN20),MS.gene012927(GID2),MS.gene014625(ATHB-8),MS.gene015646(ADO3),MS.gene015647(ADO3),MS.gene016169(ERECTA),MS.gene017919(SD31),MS.gene018322(RPK2),MS.gene018597(ALE2),MS.gene023160(MSI1),MS.gene027667(NIK3),MS.gene032973(WDR55),MS.gene033701(ABH1),MS.gene03443…	MS.gene000632(KIN14J),MS.gene002284(IKU2),MS.gene002505(HSL1),MS.gene010099(AGL24),MS.gene013607(ATO),MS.gene014188(POPTRDRAFT_821063),MS.gene016126(AHK5),MS.gene020095(CSLC6),MS.gene024558(FLK),MS.gene024583(PUS7),MS.gene025435(Cog7),MS.gene025812(ATJ13),MS.gene028708(ARF10),MS.gene030769(PAT),MS.gene032118(UBP14),MS.gene039386(AAE3),MS.gene042179(ADT1),MS.gene045065(RFC3),MS.gene045167(MKP1),MS…
GO:0008150	Biological Process	GO:0032502	developmental process	122	158	MS.gene001315(SERK2),MS.gene003324(At3g03300),MS.gene003518(udkC),MS.gene003525(LAX5),MS.gene004143(MPK3),MS.gene004497(AHP1),MS.gene004830(KIN10A),MS.gene00574(ARF1),MS.gene006261(YDA),MS.gene007786(At3g03300),MS.gene008061(ELF4),MS.gene008062(ELF4),MS.gene008088(At3g55800),MS.gene00955(AHP1),MS.gene010177(CLEB3J9),MS.gene010342(RALFL34),MS.gene010380(SEC8),MS.gene012188(CPN20),MS.gene012927(GID…	MS.gene000632(KIN14J),MS.gene001506(BHLH),MS.gene002179(ALD1),MS.gene002284(IKU2),MS.gene002505(HSL1),MS.gene004672(RANGAP1),MS.gene00497(RMS3),MS.gene006690(MAX2A),MS.gene009296(SYN3),MS.gene009962(MTERF4),MS.gene010099(AGL24),MS.gene01149(ALD1),MS.gene011643(PLL1),MS.gene011917(VHA-H),MS.gene013607(ATO),MS.gene013616(At5g53140),MS.gene014188(POPTRDRAFT_821063),MS.gene016126(AHK5),MS.gene019642(…
GO:0008150	Biological Process	GO:0071840	cellular component organization or biogenesis	168	217	MS.gene00103(RPS1),MS.gene001273(At5g26710),MS.gene001321(PME2.1),MS.gene003324(At3g03300),MS.gene004454(Os01g0367900),MS.gene004830(KIN10A),MS.gene00574(ARF1),MS.gene006261(YDA),MS.gene006517(SIR),MS.gene006586(slr0537),MS.gene007438(FLA11),MS.gene007786(At3g03300),MS.gene008088(At3g55800),MS.gene010215(ANN1),MS.gene010380(SEC8),MS.gene010989(PME18),MS.gene011067(LYK3),MS.gene011296(srpra),MS.ge…	MS.gene000632(KIN14J),MS.gene00082(RH40),MS.gene00086(At1g48100),MS.gene002164(At4g32285),MS.gene002505(HSL1),MS.gene004672(RANGAP1),MS.gene007509(FLA11),MS.gene009296(SYN3),MS.gene009448(EXG1),MS.gene00994(Os01g0367900),MS.gene011488(At1g12500),MS.gene011643(PLL1),MS.gene011917(VHA-H),MS.gene012293(XTH22),MS.gene013597(PME34),MS.gene013602(ATX5),MS.gene013607(ATO),MS.gene014235(NERD),MS.gene0146…
GO:0008150	Biological Process	GO:0009987	cellular process	826	1286	MS.gene000055(PPH),MS.gene000479(EBP1),MS.gene000526(At1g54610),MS.gene00103(RPS1),MS.gene001171(PAPS1),MS.gene001172(--),MS.gene001173(PAPS1),MS.gene001273(At5g26710),MS.gene001315(SERK2),MS.gene001321(PME2.1),MS.gene001684(TEM1),MS.gene00192(CTL2),MS.gene002265(FAAH),MS.gene002457(HT1),MS.gene002993(--),MS.gene00301(ABCC14),MS.gene003309(YchF1),MS.gene003324(At3g03300),MS.gene003506(At1g60630),…	MS.gene000133(MAKR1),MS.gene000139(STP13),MS.gene000149(surE),MS.gene000150(surE),MS.gene000545(TAF12B),MS.gene000593(ABCB11),MS.gene000632(KIN14J),MS.gene00082(RH40),MS.gene000853(POL2A),MS.gene00086(At1g48100),MS.gene001004(N),MS.gene001182(At3g47570),MS.gene001462(fabD),MS.gene001506(BHLH),MS.gene001631(GLR2.7),MS.gene002016(TIF3C1),MS.gene002018(HSP70),MS.gene002088(UGGT),MS.gene002164(At4g32…
GO:0008150	Biological Process	GO:0050789	regulation of biological process	271	392	MS.gene001315(SERK2),MS.gene001321(PME2.1),MS.gene001684(TEM1),MS.gene003324(At3g03300),MS.gene003518(udkC),MS.gene003525(LAX5),MS.gene004130(PHOT1),MS.gene004143(MPK3),MS.gene004497(AHP1),MS.gene004830(KIN10A),MS.gene005133(IAA16),MS.gene00574(ARF1),MS.gene006261(YDA),MS.gene006517(SIR),MS.gene006549(SCL7),MS.gene006821(WRKY3),MS.gene007786(At3g03300),MS.gene008061(ELF4),MS.gene008062(ELF4),MS.g…	MS.gene000133(MAKR1),MS.gene000545(TAF12B),MS.gene001004(N),MS.gene001506(BHLH),MS.gene001631(GLR2.7),MS.gene002016(TIF3C1),MS.gene002179(ALD1),MS.gene002434(DOF3.6),MS.gene002505(HSL1),MS.gene002528(PTI5),MS.gene002535(GLR2.7),MS.gene002638(PDX13),MS.gene003653(GATA7),MS.gene003688(BTF3),MS.gene003785(At4g36750),MS.gene003823(--),MS.gene004672(RANGAP1),MS.gene005386(PHYA),MS.gene00590(TIF3C1),MS…
GO:0008150	Biological Process	GO:0065007	biological regulation	297	416	MS.gene001315(SERK2),MS.gene001321(PME2.1),MS.gene001684(TEM1),MS.gene002159(At3g43660),MS.gene003324(At3g03300),MS.gene003518(udkC),MS.gene003525(LAX5),MS.gene004130(PHOT1),MS.gene004143(MPK3),MS.gene004497(AHP1),MS.gene004830(KIN10A),MS.gene005133(IAA16),MS.gene00574(ARF1),MS.gene006261(YDA),MS.gene006517(SIR),MS.gene006549(SCL7),MS.gene006821(WRKY3),MS.gene007786(At3g03300),MS.gene008061(ELF4)…	MS.gene000133(MAKR1),MS.gene000545(TAF12B),MS.gene001004(N),MS.gene001506(BHLH),MS.gene001631(GLR2.7),MS.gene002016(TIF3C1),MS.gene002179(ALD1),MS.gene002434(DOF3.6),MS.gene002505(HSL1),MS.gene002528(PTI5),MS.gene002535(GLR2.7),MS.gene002638(PDX13),MS.gene003653(GATA7),MS.gene003688(BTF3),MS.gene003785(At4g36750),MS.gene003823(--),MS.gene004183(GRXC9),MS.gene004672(RANGAP1),MS.gene005351(CpNIFS3)…
GO:0003674	Molecular Function	GO:0003824	catalytic activity	861	1458	MS.gene000055(PPH),MS.gene000320(BMY1),MS.gene000400(RBOHC),MS.gene000479(EBP1),MS.gene000526(At1g54610),MS.gene001171(PAPS1),MS.gene001172(--),MS.gene001173(PAPS1),MS.gene001273(At5g26710),MS.gene001315(SERK2),MS.gene001321(PME2.1),MS.gene001739(CYP76B6),MS.gene00180(GN1),MS.gene001813(BMY1),MS.gene002089(RH45),MS.gene002265(FAAH),MS.gene002414(ALN),MS.gene002416(ALN),MS.gene002457(HT1),MS.gene0…	MS.gene000014(BRR2C),MS.gene000133(MAKR1),MS.gene000149(surE),MS.gene000150(surE),MS.gene000593(ABCB11),MS.gene000594(GgbAS1),MS.gene000601(CYP71D55),MS.gene00082(RH40),MS.gene000853(POL2A),MS.gene00086(At1g48100),MS.gene001182(At3g47570),MS.gene001462(fabD),MS.gene001730(CSLA9),MS.gene00178(HGN1),MS.gene002088(UGGT),MS.gene002179(ALD1),MS.gene002284(IKU2),MS.gene002318(--),MS.gene002327(SD18),MS…
GO:0003674	Molecular Function	GO:0005488	binding	748	1229	MS.gene000400(RBOHC),MS.gene000431(AGD1),MS.gene000526(At1g54610),MS.gene000553(ABP19A),MS.gene000554(ABP19A),MS.gene00078(HSP70),MS.gene00103(RPS1),MS.gene001273(At5g26710),MS.gene001315(SERK2),MS.gene001739(CYP76B6),MS.gene002012(At1g09660/At1g09670),MS.gene002089(RH45),MS.gene002414(ALN),MS.gene002416(ALN),MS.gene002457(HT1),MS.gene002728(At3g05950),MS.gene002969(CYP72A67),MS.gene002993(--),MS…	MS.gene000014(BRR2C),MS.gene000545(TAF12B),MS.gene000593(ABCB11),MS.gene000601(CYP71D55),MS.gene00082(RH40),MS.gene000853(POL2A),MS.gene001004(N),MS.gene001070(ABP19B),MS.gene00108(MYB78),MS.gene001182(At3g47570),MS.gene001506(BHLH),MS.gene001612(MLO1),MS.gene002016(TIF3C1),MS.gene002018(HSP70),MS.gene002164(At4g32285),MS.gene002179(ALD1),MS.gene002221(--),MS.gene002284(IKU2),MS.gene002327(SD18),…
GO:0003674	Molecular Function	GO:0005215	transporter activity	85	135	MS.gene00301(ABCC14),MS.gene003525(LAX5),MS.gene006547(At5g17010),MS.gene007811(CAT8),MS.gene011875(HMA5),MS.gene014465(WAT1),MS.gene01628(ABCC2),MS.gene021157(At5g59250),MS.gene023782(DTX42),MS.gene024461(At5g41760),MS.gene02662(TOC34),MS.gene029004(petC),MS.gene030201(CHX19),MS.gene035034(ABCB1),MS.gene036194(SULTR3,1),MS.gene03769(GAT1),MS.gene039994(CHX15),MS.gene042127(TDT),MS.gene043017(At1…	MS.gene000139(STP13),MS.gene000593(ABCB11),MS.gene00303(ABCC14),MS.gene003641(PLT5),MS.gene004395(ABCC2),MS.gene005467(ABCB11),MS.gene006196(ABCC10),MS.gene009371(ALA1),MS.gene009408(HEX6),MS.gene010172(At3g13620),MS.gene011170(ABCC8),MS.gene011917(VHA-H),MS.gene013310(GONST1),MS.gene013614(CNGC1),MS.gene017262(ABCB25),MS.gene018751(MRS2-I),MS.gene020726(ABCC3),MS.gene022705(ABCC9),MS.gene024888(…
GO:0003674	Molecular Function	GO:0005198	structural molecule activity	26	7	MS.gene00103(RPS1),MS.gene014578(TUBA1),MS.gene021058(RPL23A),MS.gene03711(RPL9),MS.gene037557(TUBB1),MS.gene045119(--),MS.gene049758(RPL9),MS.gene053122(rpsO),MS.gene061619(RPS3C),MS.gene061929(rpl22),MS.gene068255(RPL37B),MS.gene069005(RPS4B),MS.gene09753(RPL10AA),MS.gene23930(TUBA1),MS.gene24054(RPS9C),MS.gene27265(RPS3C),MS.gene38870(RPS4B),MS.gene58210(RPL35),MS.gene59457(RPL8C),MS.gene72145…	MS.gene008043(RPL10AA),MS.gene36893(RPS3C),MS.gene52970(RPL14A),MS.gene60716(RPS18A),MS.gene62683(RPS2D),MS.gene62684(NUP155),MS.gene67365(RPL23A)
GO:0003674	Molecular Function	GO:0098772	molecular function regulator	10	8	MS.gene023874(TI572),MS.gene023875(TI572),MS.gene023878(TI572),MS.gene023882(TI572),MS.gene27731(TI572),MS.gene27737(--),MS.gene42593(TI572),MS.gene52244(TI572),MSTRG.118215(OsI_006296),MSTRG.964(PIP20-1)	MS.gene000133(MAKR1),MS.gene004672(RANGAP1),MS.gene036223(RANGAP1),MS.gene036518(TON2),MS.gene036882(B'KAPPA),MS.gene29347(SNF4),MS.gene54198(CKB1),MS.gene85190(PP2AB2)
GO:0003674	Molecular Function	GO:0004871	signal transducer activity	7	10	MS.gene004143(MPK3),MS.gene004497(AHP1),MS.gene006261(YDA),MS.gene00955(AHP1),MS.gene015646(ADO3),MS.gene015647(ADO3),MS.gene07224(PHR2)	MS.gene005386(PHYA),MS.gene016126(AHK5),MS.gene032053(CRLK1),MS.gene056822(MMK2),MS.gene068705(MMK2),MS.gene074494(NPC1),MS.gene09674(APRR2),MS.gene20742(PHR2),MS.gene65266(MPK3),MS.gene89541(ABCC5)
GO:0003674	Molecular Function	GO:0060089	molecular transducer activity	9	12	MS.gene004130(PHOT1),MS.gene015646(ADO3),MS.gene015647(ADO3),MS.gene057537(CNGC2),MS.gene066842(AHK3),MS.gene070223(SIS8),MS.gene07224(PHR2),MS.gene44970(XLG1),MS.gene62146(PLC6)	MS.gene005386(PHYA),MS.gene012129(AHK1),MS.gene013614(CNGC1),MS.gene017618(AHK1),MS.gene025691(ERS1),MS.gene057344(PLC6),MS.gene074494(NPC1),MS.gene20742(PHR2),MS.gene63969(ETR2),MS.gene64791(AHK1),MS.gene69226(PLC6),MS.gene89541(ABCC5)
GO:0003674	Molecular Function	GO:0009055	electron carrier activity	2	0	MS.gene029004(petC),MS.gene31552(petC)	--
GO:0003674	Molecular Function	GO:0001071	nucleic acid binding transcription factor activity	38	55	MS.gene001684(TEM1),MS.gene00574(ARF1),MS.gene011565(ERF6),MS.gene011691(ANT),MS.gene014625(ATHB-8),MS.gene023145(BHLH144),MS.gene029669(BIM2),MS.gene030849(ATHB-6),MS.gene039949(ERF012),MS.gene04098(NFYA1),MS.gene045148(ATHB-16),MS.gene058938(REV),MS.gene064977(GATA1),MS.gene072732(ERF061),MS.gene074034(ATHB-13),MS.gene09877(BHLH119),MS.gene31286(REV),MS.gene32449(DREB3),MS.gene36483(BHLH144),MS…	MS.gene001506(BHLH),MS.gene002528(PTI5),MS.gene003653(GATA7),MS.gene010099(AGL24),MS.gene01461(ERF12),MS.gene026089(--),MS.gene028309(BHLH144),MS.gene028708(ARF10),MS.gene032134(EIL3),MS.gene037055(PRH),MS.gene047385(PTI5),MS.gene047640(HSF24),MS.gene053777(ERF012),MS.gene062865(ERF1B),MS.gene063129(GATA5),MS.gene06464(ERF110),MS.gene07243(RAP2-3),MS.gene09674(APRR2),MS.gene20765(RAP2-3),MS.gene2…
GO:0003674	Molecular Function	GO:0000988	transcription factor activity, protein binding	1	2	MSTRG.82241(v1g140887)	MS.gene68726(SIGB),MSTRG.105575(e(y)2)
GO:0003674	Molecular Function	GO:0016209	antioxidant activity	0	2	--	MS.gene063015(APX3),MSTRG.1685(TPX2)
GO:0005575	Cellular Component	GO:0005576	extracellular region	29	28	MS.gene008088(At3g55800),MS.gene009762(LAC3),MS.gene010215(ANN1),MS.gene010342(RALFL34),MS.gene012188(CPN20),MS.gene021147(LAC2),MS.gene022143(CTL1),MS.gene024331(XTH1),MS.gene031807(HEMC),MS.gene032008(At3g55800),MS.gene037064(LIG4),MS.gene041990(LAC3),MS.gene04460(IRX12),MS.gene04575(IRX12),MS.gene23856(CTL1),MS.gene27270(BGAL5),MS.gene29699(LAC5),MS.gene33479(IRX12),MS.gene39651(NIR1),MS.gene4…	MS.gene006197(CHIT3),MS.gene006681(PGAAIR),MS.gene012293(XTH22),MS.gene022147(CTL1),MS.gene023479(RALFL32),MS.gene039386(AAE3),MS.gene043324(XTH9),MS.gene050824(CYP20-3),MS.gene051878(XTH22),MS.gene057017(BGAL17),MS.gene057025(BGAL1),MS.gene08826(RALFL32),MS.gene08980(RALFL32),MS.gene09167(XTH32),MS.gene09266(RALFL32),MS.gene34954(XTH28),MS.gene35768(XTH9),MS.gene39663(UMK3),MS.gene56689(IRX12),M…
GO:0005575	Cellular Component	GO:0044425	membrane part	229	352	MS.gene000390(PATL5),MS.gene000400(RBOHC),MS.gene000606(GOS11),MS.gene001315(SERK2),MS.gene002040(At1g71900),MS.gene002159(At3g43660),MS.gene002265(FAAH),MS.gene00301(ABCC14),MS.gene003506(At1g60630),MS.gene003525(LAX5),MS.gene005466(ABCA7),MS.gene006547(At5g17010),MS.gene007438(FLA11),MS.gene007811(CAT8),MS.gene008069(LHCB4.3),MS.gene011067(LYK3),MS.gene011549(--),MS.gene011629(At4g18030),MS.gen…	MS.gene000139(STP13),MS.gene000593(ABCB11),MS.gene000607(NIP6-1),MS.gene001182(At3g47570),MS.gene001251(--),MS.gene001612(MLO1),MS.gene001631(GLR2.7),MS.gene002284(IKU2),MS.gene002505(HSL1),MS.gene002535(GLR2.7),MS.gene00303(ABCC14),MS.gene003641(PLT5),MS.gene004395(ABCC2),MS.gene005467(ABCB11),MS.gene006110(NIP5-1),MS.gene006196(ABCC10),MS.gene007509(FLA11),MS.gene007985(AVT6D),MS.gene008024(MDI…
GO:0005575	Cellular Component	GO:0016020	membrane	276	452	MS.gene000390(PATL5),MS.gene000400(RBOHC),MS.gene000479(EBP1),MS.gene000606(GOS11),MS.gene001315(SERK2),MS.gene002040(At1g71900),MS.gene002159(At3g43660),MS.gene002265(FAAH),MS.gene00301(ABCC14),MS.gene003506(At1g60630),MS.gene003525(LAX5),MS.gene003570(HIPP26),MS.gene005466(ABCA7),MS.gene006547(At5g17010),MS.gene007438(FLA11),MS.gene007811(CAT8),MS.gene008069(LHCB4.3),MS.gene010215(ANN1),MS.gene…	MS.gene000139(STP13),MS.gene000330(At2g33490),MS.gene000593(ABCB11),MS.gene000607(NIP6-1),MS.gene001182(At3g47570),MS.gene001251(--),MS.gene001612(MLO1),MS.gene001631(GLR2.7),MS.gene002284(IKU2),MS.gene002505(HSL1),MS.gene002535(GLR2.7),MS.gene002638(PDX13),MS.gene00303(ABCC14),MS.gene003641(PLT5),MS.gene003711(RPS25B),MS.gene004395(ABCC2),MS.gene004672(RANGAP1),MS.gene005467(ABCB11),MS.gene00611…
GO:0005575	Cellular Component	GO:0030054	cell junction	26	49	MS.gene001652(ATG11),MS.gene003309(YchF1),MS.gene003570(HIPP26),MS.gene010215(ANN1),MS.gene010380(SEC8),MS.gene012499(ATG11),MS.gene012500(ATG11),MS.gene020086(A6),MS.gene037064(LIG4),MS.gene037557(TUBB1),MS.gene067066(CCT5),MS.gene20349(HMGS),MS.gene39636(NRPA1),MS.gene58065(ATG11),MS.gene58066(ATG11),MS.gene64823(PLDDELTA),MS.gene70718(NAT1),MS.gene78708(WDTC1),MS.gene84453(A6),MS.gene92683(SMT…	MS.gene000139(STP13),MS.gene003711(RPS25B),MS.gene015559(RPB2),MS.gene022830(A6),MS.gene023672(PBL16),MS.gene024568(MED14),MS.gene024888(STP13),MS.gene025733(HMGS),MS.gene029291(PAP),MS.gene033679(--),MS.gene035360(MFP2),MS.gene037272(PAP),MS.gene037397(--),MS.gene039386(AAE3),MS.gene045063(ALDH3H1),MS.gene056301(BIG),MS.gene057020(--),MS.gene057025(BGAL1),MS.gene058550(DRP1C),MS.gene058836(PBL16…
GO:0005575	Cellular Component	GO:0032991	macromolecular complex	128	167	MS.gene00103(RPS1),MS.gene002470(RPS6B),MS.gene004454(Os01g0367900),MS.gene004830(KIN10A),MS.gene005149(RPL13B),MS.gene005557(KIN14I),MS.gene008016(At2g40290),MS.gene008069(LHCB4.3),MS.gene010601(KIN7G),MS.gene011296(srpra),MS.gene014578(TUBA1),MS.gene016224(KINUB),MS.gene020387(VPS2.3),MS.gene021058(RPL23A),MS.gene022106(RPL30),MS.gene023160(MSI1),MS.gene024860(GSVIVT00020038001),MS.gene025171(C…	MS.gene000014(BRR2C),MS.gene000853(POL2A),MS.gene002016(TIF3C1),MS.gene003318(SKIPA),MS.gene003692(NOP5-1),MS.gene003711(RPS25B),MS.gene00590(TIF3C1),MS.gene006690(MAX2A),MS.gene008042(CHC1),MS.gene008043(RPL10AA),MS.gene008435(Prim1),MS.gene009296(SYN3),MS.gene00994(Os01g0367900),MS.gene010094(KIN4C),MS.gene011050(RPL32A),MS.gene012695(RRP1B),MS.gene013401(RPL6),MS.gene013623(At5g53180),MS.gene0…
GO:0005575	Cellular Component	GO:0044421	extracellular region part	0	2	--	MS.gene006197(CHIT3),MS.gene60650(CHIT3)
GO:0005575	Cellular Component	GO:0009295	nucleoid	1	1	MS.gene006517(SIR)	MS.gene031780(SIR)
GO:0005575	Cellular Component	GO:0044422	organelle part	169	183	MS.gene00103(RPS1),MS.gene001211(--),MS.gene002159(At3g43660),MS.gene002265(FAAH),MS.gene003570(HIPP26),MS.gene004454(Os01g0367900),MS.gene004830(KIN10A),MS.gene005557(KIN14I),MS.gene006517(SIR),MS.gene007811(CAT8),MS.gene008069(LHCB4.3),MS.gene008088(At3g55800),MS.gene010177(CLEB3J9),MS.gene010215(ANN1),MS.gene010601(KIN7G),MS.gene011629(At4g18030),MS.gene012188(CPN20),MS.gene016224(KINUB),MS.ge…	MS.gene000545(TAF12B),MS.gene000853(POL2A),MS.gene001462(fabD),MS.gene003711(RPS25B),MS.gene004672(RANGAP1),MS.gene005386(PHYA),MS.gene00632(TH1),MS.gene006681(PGAAIR),MS.gene007508(P58IPK),MS.gene008042(CHC1),MS.gene008043(RPL10AA),MS.gene008435(Prim1),MS.gene008763(ZOP1),MS.gene009296(SYN3),MS.gene009523(TMN2),MS.gene00994(Os01g0367900),MS.gene010094(KIN4C),MS.gene010708(At5g03900),MS.gene01191…
GO:0005575	Cellular Component	GO:0031974	membrane-enclosed lumen	8	13	MS.gene035273(SCL28),MS.gene061905(PES),MS.gene48437(CUTA),MS.gene88891(GI),MSTRG.118069(AGO4),MSTRG.118070(AGO4),MSTRG.118071(AGO4),MSTRG.98429(--)	MS.gene000545(TAF12B),MS.gene005386(PHYA),MS.gene008763(ZOP1),MS.gene015559(RPB2),MS.gene028301(NRPB7),MS.gene051728(CYCC1-2),MS.gene072677(SWC4),MS.gene09688(LON1),MS.gene22603(NRPD1),MS.gene30377(TAF12B),MS.gene98556(COP1),MSTRG.105575(e(y)2),MSTRG.1685(TPX2)
GO:0005575	Cellular Component	GO:0031012	extracellular matrix	0	1	--	MSTRG.52776(Xyl1)
GO:0005575	Cellular Component	GO:0019012	virion	3	8	MS.gene41778(SNRNP40),MS.gene67483(LIS),MS.gene76374(RNU1)	MS.gene000014(BRR2C),MS.gene017522(HNRNPF),MS.gene065836(RDM16),MS.gene26590(UBA2C),MS.gene39933(VTE3),MS.gene60904(RDM16),MS.gene68465(RNP1),MS.gene87429(RNU1)
GO:0005575	Cellular Component	GO:0044423	virion part	3	8	MS.gene41778(SNRNP40),MS.gene67483(LIS),MS.gene76374(RNU1)	MS.gene000014(BRR2C),MS.gene017522(HNRNPF),MS.gene065836(RDM16),MS.gene26590(UBA2C),MS.gene39933(VTE3),MS.gene60904(RDM16),MS.gene68465(RNP1),MS.gene87429(RNU1)
GO:0005575	Cellular Component	GO:0044464	cell part	511	679	MS.gene000390(PATL5),MS.gene000479(EBP1),MS.gene000606(GOS11),MS.gene00103(RPS1),MS.gene001171(PAPS1),MS.gene001172(--),MS.gene001173(PAPS1),MS.gene001211(--),MS.gene001273(At5g26710),MS.gene001321(PME2.1),MS.gene001684(TEM1),MS.gene002012(At1g09660/At1g09670),MS.gene002265(FAAH),MS.gene002470(RPS6B),MS.gene003309(YchF1),MS.gene003324(At3g03300),MS.gene003570(HIPP26),MS.gene004143(MPK3),MS.gene00…	MS.gene000330(At2g33490),MS.gene000545(TAF12B),MS.gene00082(RH40),MS.gene000853(POL2A),MS.gene00086(At1g48100),MS.gene001462(fabD),MS.gene001506(BHLH),MS.gene002016(TIF3C1),MS.gene002164(At4g32285),MS.gene002528(PTI5),MS.gene002638(PDX13),MS.gene003318(SKIPA),MS.gene003653(GATA7),MS.gene003711(RPS25B),MS.gene004672(RANGAP1),MS.gene005386(PHYA),MS.gene005690(PRP1),MS.gene005838(HIS2B),MS.gene00590…
GO:0005575	Cellular Component	GO:0005623	cell	511	679	MS.gene000390(PATL5),MS.gene000479(EBP1),MS.gene000606(GOS11),MS.gene00103(RPS1),MS.gene001171(PAPS1),MS.gene001172(--),MS.gene001173(PAPS1),MS.gene001211(--),MS.gene001273(At5g26710),MS.gene001321(PME2.1),MS.gene001684(TEM1),MS.gene002012(At1g09660/At1g09670),MS.gene002265(FAAH),MS.gene002470(RPS6B),MS.gene003309(YchF1),MS.gene003324(At3g03300),MS.gene003570(HIPP26),MS.gene004143(MPK3),MS.gene00…	MS.gene000330(At2g33490),MS.gene000545(TAF12B),MS.gene00082(RH40),MS.gene000853(POL2A),MS.gene00086(At1g48100),MS.gene001462(fabD),MS.gene001506(BHLH),MS.gene002016(TIF3C1),MS.gene002164(At4g32285),MS.gene002528(PTI5),MS.gene002638(PDX13),MS.gene003318(SKIPA),MS.gene003653(GATA7),MS.gene003711(RPS25B),MS.gene004672(RANGAP1),MS.gene005386(PHYA),MS.gene005690(PRP1),MS.gene005838(HIS2B),MS.gene00590…
GO:0005575	Cellular Component	GO:0043226	organelle	392	504	MS.gene000479(EBP1),MS.gene000606(GOS11),MS.gene00103(RPS1),MS.gene001171(PAPS1),MS.gene001172(--),MS.gene001173(PAPS1),MS.gene001211(--),MS.gene001684(TEM1),MS.gene002012(At1g09660/At1g09670),MS.gene002159(At3g43660),MS.gene002265(FAAH),MS.gene003324(At3g03300),MS.gene003570(HIPP26),MS.gene004143(MPK3),MS.gene004454(Os01g0367900),MS.gene004497(AHP1),MS.gene004830(KIN10A),MS.gene004977(WAXY),MS.g…	MS.gene000545(TAF12B),MS.gene00082(RH40),MS.gene000853(POL2A),MS.gene001462(fabD),MS.gene001506(BHLH),MS.gene002164(At4g32285),MS.gene002528(PTI5),MS.gene003653(GATA7),MS.gene003711(RPS25B),MS.gene004672(RANGAP1),MS.gene005386(PHYA),MS.gene005838(HIS2B),MS.gene00632(TH1),MS.gene006681(PGAAIR),MS.gene007508(P58IPK),MS.gene008042(CHC1),MS.gene008043(RPL10AA),MS.gene008435(Prim1),MS.gene008763(ZOP1)…

## Sheet: Table S8
GO ID (level1)	GO Term (level1)	GO ID (level2)	GO Term (level2)	SD root phase4 vs ZD root phase4 up-regulated genes	SD root phase4 vs ZD root phase4 down-regulated genes	SD root phase4 vs ZD root phase4 up-regulated genes	SD root phase4 vs ZD root phase4 down-regulated genes
GO:0008150	Biological Process	GO:0050896	response to stimulus	524	553	MS.gene001347(PSL4),MS.gene00156(PHYB),MS.gene001670(MTR4),MS.gene001882(GLC1),MS.gene002393(SRF1),MS.gene003089(VTC4),MS.gene003090(VTC4),MS.gene003321(At3g03300),MS.gene003328(ACD11),MS.gene003392(ROPGEF1),MS.gene004143(MPK3),MS.gene00422(VPS11),MS.gene004330(CAD1),MS.gene005228(MIRO1),MS.gene005257(RPT5A),MS.gene005258(RPT5A),MS.gene005404(CYP20-3),MS.gene005560(RAP2-3),MS.gene006221(SARD4),MS…	MS.gene000620(WRKY40),MS.gene001210(AGO16),MS.gene001506(BHLH),MS.gene002022(At4g24290),MS.gene00218(PR10-1),MS.gene00221(PR10-1),MS.gene002535(GLR2.7),MS.gene002877(ARFRP1),MS.gene003276(PER22),MS.gene003308(At1g30570),MS.gene003762(CAP1),MS.gene004130(PHOT1),MS.gene004184(ARF3),MS.gene004304(PUB17),MS.gene004375(ARF6),MS.gene004536(MFP2),MS.gene004877(AUX22B),MS.gene005351(CpNIFS3),MS.gene00544…
GO:0008150	Biological Process	GO:0044699	single-organism process	1482	1466	MS.gene000463(PSAT1),MS.gene000865(HDA9),MS.gene000888(POX2),MS.gene000923(At3g47300),MS.gene000926(PDX2),MS.gene000968(SAT3),MS.gene00103(RPS1),MS.gene001171(PAPS1),MS.gene001273(At5g26710),MS.gene001315(SERK2),MS.gene001347(PSL4),MS.gene00156(PHYB),MS.gene001670(MTR4),MS.gene001673(DCP5),MS.gene002070(AKT2),MS.gene002160(SDC),MS.gene002218(RIBA1),MS.gene002326(SD18),MS.gene002379(TP53I3),MS.gen…	MS.gene000226(rbsK),MS.gene000293(Dhrsx),MS.gene000593(ABCB11),MS.gene000601(CYP71D55),MS.gene000620(WRKY40),MS.gene000836(SRG1),MS.gene000841(ctps),MS.gene001210(AGO16),MS.gene001224(KIN14R),MS.gene001408(DTC),MS.gene001461(beg),MS.gene001506(BHLH),MS.gene001695(--),MS.gene001931(ACR6),MS.gene002028(DMI1),MS.gene002159(At3g43660),MS.gene002181(ST2),MS.gene002518(--),MS.gene002535(GLR2.7),MS.gene…
GO:0008150	Biological Process	GO:0051704	multi-organism process	94	89	MS.gene001347(PSL4),MS.gene003328(ACD11),MS.gene003999(Srrm1),MS.gene004143(MPK3),MS.gene004330(CAD1),MS.gene006221(SARD4),MS.gene010119(CG5412),MS.gene011415(ATPD),MS.gene013805(ILL6),MS.gene014862(--),MS.gene015548(HAP2),MS.gene01612(PUB17),MS.gene018428(AAE3),MS.gene02121(ACD11),MS.gene02238(PPA6),MS.gene022895(ACA12),MS.gene024567(HEV1),MS.gene024581(RPI3),MS.gene026019(HEV1),MS.gene027667(NI…	MS.gene000620(WRKY40),MS.gene004304(PUB17),MS.gene005351(CpNIFS3),MS.gene005446(PUB17),MS.gene007125(DGD1),MS.gene007664(MON1),MS.gene008727(BAGP1),MS.gene010449(RBOHC),MS.gene010828(HUB1),MS.gene013297(RGLG3),MS.gene013657(VPS45),MS.gene015179(CLF),MS.gene015568(CDC5),MS.gene016126(AHK5),MS.gene021158(Srrm1),MS.gene022003(BIG),MS.gene022609(Os07g0555200),MS.gene023133(FLS2),MS.gene026409(SRK2E),…
GO:0008150	Biological Process	GO:0071840	cellular component organization or biogenesis	462	360	MS.gene00086(At1g48100),MS.gene000865(HDA9),MS.gene00103(RPS1),MS.gene001273(At5g26710),MS.gene001323(PME18),MS.gene001670(MTR4),MS.gene001673(DCP5),MS.gene002038(BOP1),MS.gene003139(PDS5),MS.gene003321(At3g03300),MS.gene003349(TUBB5),MS.gene003392(ROPGEF1),MS.gene003675(MCM4),MS.gene003950(CCME),MS.gene00422(VPS11),MS.gene004501(--),MS.gene005231(--),MS.gene005257(RPT5A),MS.gene005258(RPT5A),MS.…	MS.gene000620(WRKY40),MS.gene000841(ctps),MS.gene001210(AGO16),MS.gene001321(PME2.1),MS.gene002032(NIFU2),MS.gene002815(--),MS.gene003308(At1g30570),MS.gene003762(CAP1),MS.gene004201(HISN3),MS.gene004536(MFP2),MS.gene005493(SWC4),MS.gene007489(rpl22),MS.gene007555(CDC25),MS.gene007951(TFB2),MS.gene008345(EXPA13),MS.gene009447(exgA),MS.gene009621(CBSX3),MS.gene009778(ESP1),MS.gene010209(CRY1),MS.g…
GO:0008150	Biological Process	GO:0023052	signaling	146	164	MS.gene00156(PHYB),MS.gene002393(SRF1),MS.gene004143(MPK3),MS.gene004330(CAD1),MS.gene005228(MIRO1),MS.gene005560(RAP2-3),MS.gene006340(ERF026),MS.gene008059(PLC6),MS.gene008062(ELF4),MS.gene010342(RALFL34),MS.gene011379(NDPK2),MS.gene011415(ATPD),MS.gene012927(GID2),MS.gene01341(SPHK1),MS.gene013877(elmoA),MS.gene013972(TUBB6),MS.gene014052(GAST1),MS.gene014809(RAN1),MS.gene015287(BCAT2),MS.gene…	MS.gene000620(WRKY40),MS.gene002535(GLR2.7),MS.gene002877(ARFRP1),MS.gene004130(PHOT1),MS.gene004184(ARF3),MS.gene004375(ARF6),MS.gene004877(AUX22B),MS.gene005485(ARF),MS.gene006540(ARF1),MS.gene007373(RABC2A),MS.gene010209(CRY1),MS.gene010828(HUB1),MS.gene011017(RABA5B),MS.gene012437(DGK7),MS.gene013297(RGLG3),MS.gene01461(ERF12),MS.gene014746(UBP26),MS.gene014748(PMRT15),MS.gene014751(DCAF1),MS…
GO:0008150	Biological Process	GO:0001906	cell killing	0	6	--	MSTRG.22447(PI39),MSTRG.22448(PI230),MSTRG.29269(PI39),MSTRG.300(PI39),MSTRG.33126(PI39),MSTRG.64072(TLP)
GO:0008150	Biological Process	GO:0040007	growth	44	55	MS.gene003392(ROPGEF1),MS.gene013972(TUBB6),MS.gene017695(TUBB6),MS.gene020966(FLA2),MS.gene02123(--),MS.gene022100(CRN),MS.gene022823(CSLC6),MS.gene031011(ABCB19),MS.gene033488(BCCP1),MS.gene033590(ARP2),MS.gene035884(CRY1),MS.gene037110(KAS2),MS.gene052336(--),MS.gene061153(YDA),MS.gene061260(OsI_36121),MS.gene06467(CURL3),MS.gene20455(ABCB19),MS.gene23856(CTL1),MS.gene27274(WAT1),MS.gene32223(…	MS.gene003308(At1g30570),MS.gene003762(CAP1),MS.gene010209(CRY1),MS.gene010828(HUB1),MS.gene012681(SDRA),MS.gene013616(At5g53140),MS.gene02038(MIK1),MS.gene024155(ARP2),MS.gene024568(MED14),MS.gene028713(REV),MS.gene02877(RABB1C),MS.gene032118(UBP14),MS.gene038189(SMG7),MS.gene039627(KEG),MS.gene046471(UBP14),MS.gene050535(--),MS.gene051621(CBL10),MS.gene053361(At5g08530),MS.gene057025(BGAL1),MS.…
GO:0008150	Biological Process	GO:0009987	cellular process	1955	2046	MS.gene000394(CPK24),MS.gene000463(PSAT1),MS.gene00086(At1g48100),MS.gene000865(HDA9),MS.gene000888(POX2),MS.gene000923(At3g47300),MS.gene000926(PDX2),MS.gene000968(SAT3),MS.gene00103(RPS1),MS.gene001039(NET1B),MS.gene001171(PAPS1),MS.gene001172(--),MS.gene001173(PAPS1),MS.gene001273(At5g26710),MS.gene001315(SERK2),MS.gene001323(PME18),MS.gene001343(KINB2),MS.gene001347(PSL4),MS.gene001488(SAHH),…
	MS.gene000148(--),MS.gene000226(rbsK),MS.gene000593(ABCB11),MS.gene000620(WRKY40),MS.gene000728(--),MS.gene000841(ctps),MS.gene000901(Hgsnat),MS.gene001004(N),MS.gene001210(AGO16),MS.gene001224(KIN14R),MS.gene001321(PME2.1),MS.gene001408(DTC),MS.gene001461(beg),MS.gene001506(BHLH),MS.gene001695(--),MS.gene001709(--),MS.gene00176(CPN60-2),MS.gene001931(ACR6),MS.gene002016(TIF3C1),MS.gene002022(At4…
GO:0008150	Biological Process	GO:0048511	rhythmic process	5	15	MS.gene008062(ELF4),MS.gene035884(CRY1),MS.gene85611(DGAT1C),MS.gene91645(AMY3),MSTRG.78549(APRR2)	MS.gene010209(CRY1),MS.gene049833(PRR73),MS.gene051472(TCP11),MS.gene053401(CRY2),MS.gene066332(CRY1),MS.gene20953(PHYA),MS.gene48739(ETR1),MS.gene69229(ELF4),MS.gene88045(ETR1),MS.gene88890(GI),MS.gene97224(AMY3),MSTRG.19647(BC10),MSTRG.22470(--),MSTRG.29289(--),MSTRG.86580(SHM1)
GO:0008150	Biological Process	GO:0032502	developmental process	295	274	MS.gene000888(POX2),MS.gene001315(SERK2),MS.gene001670(MTR4),MS.gene002393(SRF1),MS.gene003321(At3g03300),MS.gene003392(ROPGEF1),MS.gene003675(MCM4),MS.gene004143(MPK3),MS.gene004501(--),MS.gene005257(RPT5A),MS.gene005258(RPT5A),MS.gene005404(CYP20-3),MS.gene006157(UGT80B1),MS.gene006260(QQT2),MS.gene006870(nusB),MS.gene006891(EXO84C),MS.gene00760(H1),MS.gene008062(ELF4),MS.gene00951(--),MS.gene0…	MS.gene001506(BHLH),MS.gene002284(IKU2),MS.gene002815(--),MS.gene003308(At1g30570),MS.gene003762(CAP1),MS.gene004184(ARF3),MS.gene004375(ARF6),MS.gene007489(rpl22),MS.gene008736(MEE14),MS.gene009538(ATG5),MS.gene009778(ESP1),MS.gene010209(CRY1),MS.gene010828(HUB1),MS.gene011017(RABA5B),MS.gene01172(At2g37990),MS.gene011938(CPRF3),MS.gene012681(SDRA),MS.gene013460(ABCB19),MS.gene013616(At5g53140),…
GO:0008150	Biological Process	GO:0000003	reproduction	146	147	MS.gene000888(POX2),MS.gene001670(MTR4),MS.gene002393(SRF1),MS.gene003384(EXLA2),MS.gene004143(MPK3),MS.gene005257(RPT5A),MS.gene005258(RPT5A),MS.gene006157(UGT80B1),MS.gene00760(H1),MS.gene008062(ELF4),MS.gene009805(CG31559),MS.gene010426(--),MS.gene011745(SBT1.7),MS.gene012188(CPN20),MS.gene012927(GID2),MS.gene013972(TUBB6),MS.gene014317(PAT21),MS.gene014865(SYCO),MS.gene015189(IRX14H),MS.gene0…	MS.gene001210(AGO16),MS.gene002284(IKU2),MS.gene004184(ARF3),MS.gene004375(ARF6),MS.gene008736(MEE14),MS.gene009778(ESP1),MS.gene010828(HUB1),MS.gene011582(EXLB1),MS.gene013460(ABCB19),MS.gene014188(POPTRDRAFT_821063),MS.gene014746(UBP26),MS.gene014748(PMRT15),MS.gene014751(DCAF1),MS.gene015179(CLF),MS.gene015406(HOS1),MS.gene015584(Kdm5a),MS.gene015799(GRP23),MS.gene016126(AHK5),MS.gene017176(--…
GO:0008150	Biological Process	GO:0022414	reproductive process	143	142	MS.gene000888(POX2),MS.gene001670(MTR4),MS.gene002393(SRF1),MS.gene004143(MPK3),MS.gene005257(RPT5A),MS.gene005258(RPT5A),MS.gene006157(UGT80B1),MS.gene00760(H1),MS.gene008062(ELF4),MS.gene009805(CG31559),MS.gene010426(--),MS.gene011745(SBT1.7),MS.gene012188(CPN20),MS.gene012927(GID2),MS.gene013972(TUBB6),MS.gene014317(PAT21),MS.gene014865(SYCO),MS.gene015189(IRX14H),MS.gene015191(IRX14H),MS.gene…	MS.gene001210(AGO16),MS.gene002284(IKU2),MS.gene004184(ARF3),MS.gene004375(ARF6),MS.gene008736(MEE14),MS.gene009778(ESP1),MS.gene010828(HUB1),MS.gene013460(ABCB19),MS.gene014188(POPTRDRAFT_821063),MS.gene014746(UBP26),MS.gene014748(PMRT15),MS.gene014751(DCAF1),MS.gene015179(CLF),MS.gene015406(HOS1),MS.gene015584(Kdm5a),MS.gene015799(GRP23),MS.gene016126(AHK5),MS.gene017176(--),MS.gene017236(Os07g…
GO:0008150	Biological Process	GO:0065007	biological regulation	703	755	MS.gene000865(HDA9),MS.gene000888(POX2),MS.gene000923(At3g47300),MS.gene001315(SERK2),MS.gene001323(PME18),MS.gene00156(PHYB),MS.gene001608(ERF106),MS.gene001670(MTR4),MS.gene001673(DCP5),MS.gene001684(TEM1),MS.gene002393(SRF1),MS.gene002411(CIP7),MS.gene002695(PTAC12),MS.gene003188(NHX6),MS.gene003321(At3g03300),MS.gene003392(ROPGEF1),MS.gene003474(VIT_01s0010g01180),MS.gene003675(MCM4),MS.gene0…	MS.gene000620(WRKY40),MS.gene001004(N),MS.gene001195(BIG1),MS.gene001210(AGO16),MS.gene001321(PME2.1),MS.gene001506(BHLH),MS.gene001709(--),MS.gene00176(CPN60-2),MS.gene002016(TIF3C1),MS.gene002159(At3g43660),MS.gene002309(rraA),MS.gene002535(GLR2.7),MS.gene002877(ARFRP1),MS.gene003213(At5g49770),MS.gene003308(At1g30570),MS.gene003566(BZIP23),MS.gene003762(CAP1),MS.gene004130(PHOT1),MS.gene004184…
GO:0008150	Biological Process	GO:0002376	immune system process	44	36	MS.gene003321(At3g03300),MS.gene004143(MPK3),MS.gene004330(CAD1),MS.gene006221(SARD4),MS.gene006891(EXO84C),MS.gene007666(DRB2),MS.gene011415(ATPD),MS.gene01612(PUB17),MS.gene02238(PPA6),MS.gene022895(ACA12),MS.gene024581(RPI3),MS.gene03053(At3g03300),MS.gene033719(SUVH4),MS.gene034545(At3g03300),MS.gene034552(At3g03300),MS.gene035843(DHAPS-1),MS.gene043914(DHAPS-1),MS.gene049745(SCPL51),MS.gene0…	MS.gene000620(WRKY40),MS.gene004184(ARF3),MS.gene004304(PUB17),MS.gene005446(PUB17),MS.gene008727(BAGP1),MS.gene010449(RBOHC),MS.gene015406(HOS1),MS.gene015568(CDC5),MS.gene023646(rimM),MS.gene024283(SUVH4),MS.gene031807(HEMC),MS.gene036541(SYD),MS.gene049843(MPK3),MS.gene060352(--),MS.gene060353(SYD),MS.gene072937(At2g25620),MS.gene22603(NRPD1),MS.gene24268(SSRP1),MS.gene24695(FFC),MS.gene27302(…
GO:0008150	Biological Process	GO:0048519	negative regulation of biological process	115	82	MS.gene001323(PME18),MS.gene001670(MTR4),MS.gene003321(At3g03300),MS.gene003675(MCM4),MS.gene006891(EXO84C),MS.gene007666(DRB2),MS.gene007765(AGO5),MS.gene010426(--),MS.gene011745(SBT1.7),MS.gene012700(CYS5),MS.gene013211(TSN1),MS.gene014862(--),MS.gene015694(PMEI11),MS.gene015695(PMEI11),MS.gene020210(LHP1),MS.gene020480(PMEI11),MS.gene021459(PME61),MS.gene023096(PME18),MS.gene023147(MCM3),MS.ge…	MS.gene001210(AGO16),MS.gene001321(PME2.1),MS.gene002309(rraA),MS.gene010985(PME18),MS.gene010986(PME2.1),MS.gene010989(PME18),MS.gene013597(PME34),MS.gene015179(CLF),MS.gene015406(HOS1),MS.gene016843(HMG1),MS.gene02038(MIK1),MS.gene022001(CRR2),MS.gene023646(rimM),MS.gene024268(ABH1),MS.gene024283(SUVH4),MS.gene025785(PMEI9),MS.gene028639(NFRKB),MS.gene028643(--),MS.gene030110(C/VIF1),MS.gene030…
GO:0008150	Biological Process	GO:0051179	localization	459	501	MS.gene000390(PATL5),MS.gene000606(GOS11),MS.gene001347(PSL4),MS.gene001670(MTR4),MS.gene002070(AKT2),MS.gene003188(NHX6),MS.gene003225(VAMP721),MS.gene003328(ACD11),MS.gene003392(ROPGEF1),MS.gene003676(VHA-a3),MS.gene003950(CCME),MS.gene004143(MPK3),MS.gene00422(VPS11),MS.gene004330(CAD1),MS.gene004558(ABCC14),MS.gene005404(CYP20-3),MS.gene005466(ABCA7),MS.gene005606(ABCC14),MS.gene00562(EPSIN1)…	MS.gene000593(ABCB11),MS.gene000620(WRKY40),MS.gene001408(DTC),MS.gene002028(DMI1),MS.gene002159(At3g43660),MS.gene002181(ST2),MS.gene002535(GLR2.7),MS.gene002806(At5g18840),MS.gene002831(LFG5),MS.gene002877(ARFRP1),MS.gene003815(MHB1),MS.gene004000(At5g59250),MS.gene005467(ABCB11),MS.gene005906(ARSA1),MS.gene005945(ABCG21),MS.gene006568(ABCB11),MS.gene006698(At2g42690),MS.gene007373(RABC2A),MS.g…
GO:0008150	Biological Process	GO:0048518	positive regulation of biological process	43	37	MS.gene004143(MPK3),MS.gene005231(--),MS.gene012188(CPN20),MS.gene01623(PDX13),MS.gene017674(CYP98A2),MS.gene023150(UREG),MS.gene02399(ABCI12),MS.gene02987(T85),MS.gene033590(ARP2),MS.gene038238(RTNLB8),MS.gene047856(CCOMT),MS.gene048169(RAP74),MS.gene050010(PGI1),MS.gene053535(CCOMT),MS.gene055577(--),MS.gene056598(CRT3),MS.gene059423(CCOMT),MS.gene059538(MKK6),MS.gene061153(YDA),MS.gene06191(IS…	MS.gene003213(At5g49770),MS.gene011342(QS),MS.gene013587(SS1),MS.gene015568(CDC5),MS.gene023646(rimM),MS.gene024155(ARP2),MS.gene028304(UREG),MS.gene04817(--),MS.gene049843(MPK3),MS.gene051537(GCR1),MS.gene053011(Os01g0813400),MS.gene056826(At1g01540),MS.gene071931(BIPP2C1),MS.gene24224(WAT1),MS.gene26717(CPN20),MS.gene27011(WAT1),MS.gene31059(LSF2),MS.gene34136(YDA),MS.gene37977(RCCR),MS.gene436…
GO:0008150	Biological Process	GO:0050789	regulation of biological process	642	700	MS.gene000865(HDA9),MS.gene001315(SERK2),MS.gene001323(PME18),MS.gene00156(PHYB),MS.gene001608(ERF106),MS.gene001670(MTR4),MS.gene001673(DCP5),MS.gene001684(TEM1),MS.gene002393(SRF1),MS.gene002411(CIP7),MS.gene002695(PTAC12),MS.gene003321(At3g03300),MS.gene003392(ROPGEF1),MS.gene003474(VIT_01s0010g01180),MS.gene003675(MCM4),MS.gene003696(BZIP53),MS.gene004143(MPK3),MS.gene004330(CAD1),MS.gene0046…	MS.gene000620(WRKY40),MS.gene001004(N),MS.gene001195(BIG1),MS.gene001210(AGO16),MS.gene001321(PME2.1),MS.gene001506(BHLH),MS.gene001709(--),MS.gene00176(CPN60-2),MS.gene002016(TIF3C1),MS.gene002309(rraA),MS.gene002535(GLR2.7),MS.gene002877(ARFRP1),MS.gene003213(At5g49770),MS.gene003308(At1g30570),MS.gene003566(BZIP23),MS.gene004130(PHOT1),MS.gene004184(ARF3),MS.gene004375(ARF6),MS.gene00450(ERF00…
GO:0008150	Biological Process	GO:0022610	biological adhesion	7	12	MS.gene015189(IRX14H),MS.gene015191(IRX14H),MS.gene022100(CRN),MS.gene035299(TON2),MS.gene061153(YDA),MS.gene20238(IRX14H),MS.gene43177(AGD3)	MS.gene010828(HUB1),MS.gene025736(HD1),MS.gene028713(REV),MS.gene041529(TON2),MS.gene058668(AN),MS.gene22595(HD1),MS.gene34136(YDA),MS.gene36154(HUB1),MS.gene49123(YDA),MS.gene97305(AGD3),MSTRG.132265(Cnot1),MSTRG.22971(CYP71)
GO:0008150	Biological Process	GO:0008152	metabolic process	2268	2284	MS.gene000320(BMY1),MS.gene000394(CPK24),MS.gene000463(PSAT1),MS.gene00086(At1g48100),MS.gene000865(HDA9),MS.gene000888(POX2),MS.gene000926(PDX2),MS.gene000968(SAT3),MS.gene00103(RPS1),MS.gene001032(yoaA),MS.gene001039(NET1B),MS.gene001171(PAPS1),MS.gene001172(--),MS.gene001173(PAPS1),MS.gene001273(At5g26710),MS.gene001315(SERK2),MS.gene001323(PME18),MS.gene001343(KINB2),MS.gene001347(PSL4),MS.ge…
	MS.gene000148(--),MS.gene000226(rbsK),MS.gene000293(Dhrsx),MS.gene000515(CD4B),MS.gene000601(CYP71D55),MS.gene000610(RPS12),MS.gene000620(WRKY40),MS.gene000728(--),MS.gene000836(SRG1),MS.gene000841(ctps),MS.gene000901(Hgsnat),MS.gene000959(FTSH2),MS.gene001195(BIG1),MS.gene001210(AGO16),MS.gene001321(PME2.1),MS.gene001408(DTC),MS.gene001461(beg),MS.gene001506(BHLH),MS.gene001701(Cherp),MS.gene001…
GO:0008150	Biological Process	GO:0040011	locomotion	0	4	--	MS.gene038530(At1g60420),MS.gene064555(MAA3),MS.gene85569(PRA1B4),MS.gene92280(MAA3)
GO:0008150	Biological Process	GO:0032501	multicellular organismal process	211	198	MS.gene000888(POX2),MS.gene001315(SERK2),MS.gene001670(MTR4),MS.gene002393(SRF1),MS.gene003321(At3g03300),MS.gene003392(ROPGEF1),MS.gene003675(MCM4),MS.gene004143(MPK3),MS.gene005257(RPT5A),MS.gene005258(RPT5A),MS.gene006157(UGT80B1),MS.gene006870(nusB),MS.gene006891(EXO84C),MS.gene00760(H1),MS.gene008062(ELF4),MS.gene009591(At1g66620),MS.gene010380(SEC8),MS.gene010426(--),MS.gene012456(XBOS32),M…	MS.gene003762(CAP1),MS.gene004184(ARF3),MS.gene004375(ARF6),MS.gene009538(ATG5),MS.gene009778(ESP1),MS.gene010209(CRY1),MS.gene010828(HUB1),MS.gene011017(RABA5B),MS.gene01172(At2g37990),MS.gene013460(ABCB19),MS.gene013591(SINAT3),MS.gene01362(AATL1),MS.gene013623(At5g53180),MS.gene014746(UBP26),MS.gene014748(PMRT15),MS.gene014751(DCAF1),MS.gene015179(CLF),MS.gene015346(LON1),MS.gene015406(HOS1),M…
GO:0008150	Biological Process	GO:0098754	detoxification	1	1	MS.gene56014(LPD2)	MS.gene072795(HMA5)
GO:0003674	Molecular Function	GO:0003824	catalytic activity	2089	2036	MS.gene000156(--),MS.gene000320(BMY1),MS.gene000394(CPK24),MS.gene000463(PSAT1),MS.gene000502(HIDM),MS.gene00086(At1g48100),MS.gene000865(HDA9),MS.gene000888(POX2),MS.gene000926(PDX2),MS.gene000968(SAT3),MS.gene001032(yoaA),MS.gene001039(NET1B),MS.gene001065(CGS1),MS.gene001163(--),MS.gene001171(PAPS1),MS.gene001172(--),MS.gene001173(PAPS1),MS.gene001273(At5g26710),MS.gene001315(SERK2),MS.gene001…
	MS.gene000014(BRR2C),MS.gene000148(--),MS.gene000226(rbsK),MS.gene000293(Dhrsx),MS.gene000451(At2g17570),MS.gene000515(CD4B),MS.gene000521(ACO3),MS.gene000593(ABCB11),MS.gene000594(GgbAS1),MS.gene000601(CYP71D55),MS.gene000836(SRG1),MS.gene000841(ctps),MS.gene000901(Hgsnat),MS.gene001201(VTC2),MS.gene001224(KIN14R),MS.gene001242(JGB),MS.gene001321(PME2.1),MS.gene001461(beg),MS.gene002077(At1g1105…
GO:0003674	Molecular Function	GO:0005198	structural molecule activity	51	20	MS.gene00103(RPS1),MS.gene003349(TUBB5),MS.gene006122(RPS18A),MS.gene010610(RPL8C),MS.gene013972(TUBB6),MS.gene014419(TUBB),MS.gene014578(TUBA1),MS.gene015653(NUP155),MS.gene017695(TUBB6),MS.gene021058(RPL23A),MS.gene023546(TUBA3),MS.gene023548(TUBA3),MS.gene025387(RPL18),MS.gene03711(RPL9),MS.gene037557(TUBB1),MS.gene037642(TUBB3),MS.gene048060(TUBB1),MS.gene048061(TUBB3),MS.gene048803(TUBB1),MS…	MS.gene007489(rpl22),MS.gene020521(NUP155),MS.gene035840(SAPK2),MS.gene043911(SAPK2),MS.gene054292(RPS18A),MS.gene068734(RPL21M),MS.gene071029(RPS4B),MS.gene25178(RPS2D),MS.gene27003(RPS3C),MS.gene30933(RPL23A),MS.gene52970(RPL14A),MS.gene58838(TUBB6),MS.gene60716(RPS18A),MS.gene61130(RPL23A),MS.gene62683(RPS2D),MS.gene67847(RPS1),MS.gene71415(RPL14A),MS.gene88892(RPS18A),MSTRG.124699(RPL18C),MST…
GO:0003674	Molecular Function	GO:0060089	molecular transducer activity	21	31	MS.gene00156(PHYB),MS.gene008059(PLC6),MS.gene015549(SIS8),MS.gene025691(ERS1),MS.gene031979(PLC6),MS.gene035884(CRY1),MS.gene066496(GLR3.6),MS.gene07224(PHR2),MS.gene072810(SIS8),MS.gene22621(SIS8),MS.gene22870(EIN4),MS.gene23418(ABCC5),MS.gene32733(AHK5),MS.gene33031(GPA1),MS.gene44228(AHK1),MS.gene44970(XLG1),MS.gene48518(CNGC1),MS.gene51452(ETR2),MS.gene89675(AHK1),MS.gene98449(XLG3),MSTRG.10…	MS.gene004130(PHOT1),MS.gene010209(CRY1),MS.gene017618(AHK1),MS.gene018634(ABCC5),MS.gene019279(EDR1),MS.gene028644(PHOT1),MS.gene032794(TLP1),MS.gene041802(SIS8),MS.gene051537(GCR1),MS.gene052380(ABCC5),MS.gene053401(CRY2),MS.gene058236(PHYB),MS.gene064861(GLR3.3),MS.gene066297(TLP1),MS.gene066332(CRY1),MS.gene066842(AHK3),MS.gene07610(EIN4),MS.gene09021(AHK3),MS.gene20953(PHYA),MS.gene31206(PHO…
GO:0003674	Molecular Function	GO:0004871	signal transducer activity	15	27	MS.gene00156(PHYB),MS.gene004136(NTF6),MS.gene004143(MPK3),MS.gene035884(CRY1),MS.gene056822(MMK2),MS.gene061153(YDA),MS.gene07224(PHR2),MS.gene07355(At2g47060),MS.gene09073(MPK7),MS.gene23418(ABCC5),MS.gene34763(PIX7),MS.gene39573(MMK1),MS.gene84270(MMK2),MS.gene96008(MPK19),MSTRG.78549(APRR2)	MS.gene003213(At5g49770),MS.gene010209(CRY1),MS.gene016126(AHK5),MS.gene017127(MPK10),MS.gene018634(ABCC5),MS.gene032794(TLP1),MS.gene038360(MPK10),MS.gene049843(MPK3),MS.gene051537(GCR1),MS.gene052380(ABCC5),MS.gene053401(CRY2),MS.gene056826(At1g01540),MS.gene058236(PHYB),MS.gene064861(GLR3.3),MS.gene066297(TLP1),MS.gene066332(CRY1),MS.gene20953(PHYA),MS.gene34136(YDA),MS.gene48739(ETR1),MS.gene…
GO:0003674	Molecular Function	GO:0005488	binding	1681	1861	MS.gene000394(CPK24),MS.gene000463(PSAT1),MS.gene000616(CCR2),MS.gene00077(HSP70),MS.gene000804(At4g27190),MS.gene000926(PDX2),MS.gene00103(RPS1),MS.gene001065(CGS1),MS.gene001273(At5g26710),MS.gene001315(SERK2),MS.gene001347(PSL4),MS.gene00156(PHYB),MS.gene001670(MTR4),MS.gene001673(DCP5),MS.gene001713(HIS2B),MS.gene002038(BOP1),MS.gene002039(HISN1B),MS.gene002160(SDC),MS.gene002267(RMD5),MS.gen…
	MS.gene000014(BRR2C),MS.gene000095(ADA2A),MS.gene000148(--),MS.gene000291(HIPP39),MS.gene000427(ML4),MS.gene000515(CD4B),MS.gene000521(ACO3),MS.gene000593(ABCB11),MS.gene000601(CYP71D55),MS.gene000620(WRKY40),MS.gene000650(RVE5),MS.gene000836(SRG1),MS.gene000841(ctps),MS.gene000959(FTSH2),MS.gene001004(N),MS.gene001210(AGO16),MS.gene001224(KIN14R),MS.gene001506(BHLH),MS.gene00176(CPN60-2),MS.gene…
GO:0003674	Molecular Function	GO:0005215	transporter activity	183	176	MS.gene002070(AKT2),MS.gene003188(NHX6),MS.gene003328(ACD11),MS.gene003676(VHA-a3),MS.gene004558(ABCC14),MS.gene005606(ABCC14),MS.gene007586(NCS1),MS.gene007811(CAT8),MS.gene007812(CAT8),MS.gene007942(ACA12),MS.gene007960(At4g08290),MS.gene009863(POT7),MS.gene010268(SULTR1,3),MS.gene011415(ATPD),MS.gene012814(IRT3),MS.gene013351(At5g64700),MS.gene013875(DTX21),MS.gene014306(MSSP2),MS.gene015021(I…	MS.gene000593(ABCB11),MS.gene002028(DMI1),MS.gene002181(ST2),MS.gene002806(At5g18840),MS.gene004000(At5g59250),MS.gene005467(ABCB11),MS.gene005906(ARSA1),MS.gene006568(ABCB11),MS.gene007992(CHX15),MS.gene008424(MTP4),MS.gene009631(ABCB25),MS.gene01153(ST2),MS.gene012699(TDT),MS.gene013460(ABCB19),MS.gene013653(At3g28050),MS.gene013658(TOC34),MS.gene014034(VHA-c''2),MS.gene015590(DTX16),MS.gene016…
GO:0003674	Molecular Function	GO:0098772	molecular function regulator	15	18	MS.gene003392(ROPGEF1),MS.gene012700(CYS5),MS.gene015654(VAC14),MS.gene035299(TON2),MS.gene045221(B'ETA),MS.gene047282(CYS5),MS.gene056047(CYCH1-1),MS.gene27731(TI572),MS.gene42593(TI572),MS.gene43177(AGD3),MS.gene78093(Os01g0270100),MS.gene79120(B'ETA),MS.gene88395(Os01g0270100),MS.gene96291(CYS5),MSTRG.964(PIP20-1)	MS.gene002309(rraA),MS.gene029262(B'BETA),MS.gene03691(CYS6),MS.gene038732(B'KAPPA),MS.gene041529(TON2),MS.gene053011(Os01g0813400),MS.gene064990(B'BETA),MS.gene065082(B'BETA),MS.gene29405(CYS6),MS.gene46909(B'KAPPA),MS.gene54198(CKB1),MS.gene82876(Os01g0813400),MS.gene89434(CYS6),MS.gene95140(CYS5),MS.gene97305(AGD3),MSTRG.102290(CYCA2-1),MSTRG.1750(CYS6),MSTRG.18233(CYCB1-2)
GO:0003674	Molecular Function	GO:0001071	nucleic acid binding transcription factor activity	70	117	MS.gene001608(ERF106),MS.gene001684(TEM1),MS.gene005560(RAP2-3),MS.gene005707(ERF106),MS.gene006340(ERF026),MS.gene007889(SHH2),MS.gene008438(PTI6),MS.gene010367(HSF24),MS.gene010397(HHO5),MS.gene011691(ANT),MS.gene012955(RAP2-1),MS.gene025119(--),MS.gene02590(NAC002),MS.gene026089(--),MS.gene027750(SVP),MS.gene028112(GT-3B),MS.gene029669(BIM2),MS.gene032825(ATHB-13),MS.gene034949(--),MS.gene0440…	MS.gene001506(BHLH),MS.gene00176(CPN60-2),MS.gene004184(ARF3),MS.gene004375(ARF6),MS.gene00450(ERF008),MS.gene007408(SIGF),MS.gene008040(BHLH51),MS.gene011938(CPRF3),MS.gene014106(At2g41710),MS.gene01461(ERF12),MS.gene01464(ERF4),MS.gene015008(HSF30),MS.gene015405(HAT4),MS.gene015568(CDC5),MS.gene015584(Kdm5a),MS.gene015638(HSFA8),MS.gene016376(DPBF3),MS.gene017236(Os07g0679700),MS.gene019766(AP2…
GO:0003674	Molecular Function	GO:0016209	antioxidant activity	5	9	MS.gene52766(CAT4),MS.gene59489(APX3),MSTRG.45927(APX1),MSTRG.64713(APX1),MSTRG.86144(TPX2)	MS.gene049841(APX1),MS.gene052033(fadD28),MS.gene055647(BAS1),MS.gene32616(OCP3),MS.gene51540(GPX1),MS.gene67066(APX1),MS.gene78360(fadD28),MSTRG.1685(TPX2),MSTRG.43686(--)
GO:0003674	Molecular Function	GO:0000988	transcription factor activity, protein binding	3	8	MS.gene052439(MBF1C),MSTRG.25653(--),MSTRG.82241(v1g140887)	MS.gene007408(SIGF),MS.gene025428(SIGA),MS.gene042957(MBF1C),MS.gene064481(SIGF),MS.gene074454(--),MS.gene53092(v1g140887),MS.gene77877(SIGD),MS.gene92668(SIGD)
GO:0005575	Cellular Component	GO:0005576	extracellular region	60	38	MS.gene010215(ANN1),MS.gene010342(RALFL34),MS.gene010535(--),MS.gene011681(XTH7),MS.gene011745(SBT1.7),MS.gene012188(CPN20),MS.gene013054(AED3),MS.gene015845(XTH16),MS.gene018428(AAE3),MS.gene020419(AED3),MS.gene023546(TUBA3),MS.gene023548(TUBA3),MS.gene024331(XTH1),MS.gene02438(--),MS.gene02440(LAC11),MS.gene033759(XTH1),MS.gene035696(XTH23),MS.gene035697(XTH23),MS.gene035698(XTH23),MS.gene03569…	MS.gene001701(Cherp),MS.gene006197(CHIT3),MS.gene006681(PGAAIR),MS.gene012409(XTH23),MS.gene012410(XTH23),MS.gene012412(XTH22),MS.gene031807(HEMC),MS.gene035891(ANN1),MS.gene039386(AAE3),MS.gene043324(XTH9),MS.gene043508(PGAAIR),MS.gene045502(PGAAIR),MS.gene053507(NIR1),MS.gene057017(BGAL17),MS.gene057025(BGAL1),MS.gene057903(XTH22),MS.gene063629(IDH1),MS.gene066240(CHIT3),MS.gene070513(HSP90),MS…
GO:0005575	Cellular Component	GO:0044421	extracellular region part	2	3	MS.gene60650(CHIT3),MSTRG.22657(PAP)	MS.gene006197(CHIT3),MS.gene066240(CHIT3),MSTRG.30773(SCPL29)
GO:0005575	Cellular Component	GO:0030054	cell junction	73	74	MS.gene001882(GLC1),MS.gene002393(SRF1),MS.gene003711(RPS25B),MS.gene010215(ANN1),MS.gene010380(SEC8),MS.gene012326(CSE),MS.gene012327(CSE),MS.gene014868(--),MS.gene015460(KN),MS.gene015653(NUP155),MS.gene018428(AAE3),MS.gene023012(A6),MS.gene023546(TUBA3),MS.gene023548(TUBA3),MS.gene027320(A6),MS.gene037557(TUBB1),MS.gene037642(TUBB3),MS.gene04236(At1g09620),MS.gene042857(PIN1A),MS.gene043002(AI…	MS.gene004379(ERD4),MS.gene004536(MFP2),MS.gene010449(RBOHC),MS.gene015559(RPB2),MS.gene015574(RPB2),MS.gene020521(NUP155),MS.gene022003(BIG),MS.gene022327(FIP37),MS.gene022889(PEX2),MS.gene023672(PBL16),MS.gene024387(NHL10),MS.gene024568(MED14),MS.gene024888(STP13),MS.gene028629(SlH4),MS.gene029247(ATR),MS.gene029291(PAP),MS.gene035891(ANN1),MS.gene039386(AAE3),MS.gene041458(RPS15AA),MS.gene0425…
GO:0005575	Cellular Component	GO:0031012	extracellular matrix	3	4	MS.gene058203(BXL1),MS.gene96691(BXL5),MSTRG.79648(RSI-1)	MS.gene027856(BXL6),MS.gene069177(BXL6),MS.gene91308(BXL5),MSTRG.118287(Xyl1)
GO:0005575	Cellular Component	GO:0044422	organelle part	364	381	MS.gene000888(POX2),MS.gene00103(RPS1),MS.gene002038(BOP1),MS.gene002551(GAUT10),MS.gene003474(VIT_01s0010g01180),MS.gene003711(RPS25B),MS.gene00422(VPS11),MS.gene005228(MIRO1),MS.gene005404(CYP20-3),MS.gene005557(KIN14I),MS.gene005860(RCOM_1506700),MS.gene006157(UGT80B1),MS.gene006282(TPP2),MS.gene006517(SIR),MS.gene007811(CAT8),MS.gene007812(CAT8),MS.gene008069(LHCB4.3),MS.gene009173(CESA7),MS.…	MS.gene000226(rbsK),MS.gene000620(WRKY40),MS.gene001211(--),MS.gene001224(KIN14R),MS.gene001408(DTC),MS.gene001447(--),MS.gene001461(beg),MS.gene001709(--),MS.gene002028(DMI1),MS.gene002032(NIFU2),MS.gene002159(At3g43660),MS.gene002244(--),MS.gene002821(SAC3B),MS.gene004000(At5g59250),MS.gene004225(GAUT10),MS.gene004379(ERD4),MS.gene004508(SAC3B),MS.gene005450(--),MS.gene005493(SWC4),MS.gene00668…
GO:0005575	Cellular Component	GO:0005623	cell	1199	1303	MS.gene000390(PATL5),MS.gene000606(GOS11),MS.gene00086(At1g48100),MS.gene000865(HDA9),MS.gene000888(POX2),MS.gene000926(PDX2),MS.gene00103(RPS1),MS.gene001171(PAPS1),MS.gene001172(--),MS.gene001173(PAPS1),MS.gene001273(At5g26710),MS.gene001323(PME18),MS.gene001347(PSL4),MS.gene001608(ERF106),MS.gene001670(MTR4),MS.gene001673(DCP5),MS.gene001684(TEM1),MS.gene001687(RPL3B),MS.gene001713(HIS2B),MS.g…	MS.gene000095(ADA2A),MS.gene000148(--),MS.gene000226(rbsK),MS.gene000610(RPS12),MS.gene000620(WRKY40),MS.gene000841(ctps),MS.gene001210(AGO16),MS.gene001211(--),MS.gene001224(KIN14R),MS.gene001321(PME2.1),MS.gene001408(DTC),MS.gene001447(--),MS.gene001461(beg),MS.gene001506(BHLH),MS.gene001709(--),MS.gene00176(CPN60-2),MS.gene00181(PHIP),MS.gene002008(At1g10320),MS.gene002016(TIF3C1),MS.gene00202…
GO:0005575	Cellular Component	GO:0044464	cell part	1198	1303	MS.gene000390(PATL5),MS.gene000606(GOS11),MS.gene00086(At1g48100),MS.gene000865(HDA9),MS.gene000888(POX2),MS.gene000926(PDX2),MS.gene00103(RPS1),MS.gene001171(PAPS1),MS.gene001172(--),MS.gene001173(PAPS1),MS.gene001273(At5g26710),MS.gene001323(PME18),MS.gene001347(PSL4),MS.gene001608(ERF106),MS.gene001670(MTR4),MS.gene001673(DCP5),MS.gene001684(TEM1),MS.gene001687(RPL3B),MS.gene001713(HIS2B),MS.g…	MS.gene000095(ADA2A),MS.gene000148(--),MS.gene000226(rbsK),MS.gene000610(RPS12),MS.gene000620(WRKY40),MS.gene000841(ctps),MS.gene001210(AGO16),MS.gene001211(--),MS.gene001224(KIN14R),MS.gene001321(PME2.1),MS.gene001408(DTC),MS.gene001447(--),MS.gene001461(beg),MS.gene001506(BHLH),MS.gene001709(--),MS.gene00176(CPN60-2),MS.gene00181(PHIP),MS.gene002008(At1g10320),MS.gene002016(TIF3C1),MS.gene00202…
GO:0005575	Cellular Component	GO:0031974	membrane-enclosed lumen	20	37	MS.gene002038(BOP1),MS.gene003474(VIT_01s0010g01180),MS.gene015630(--),MS.gene019286(--),MS.gene022813(NRPB4),MS.gene056047(CYCH1-1),MS.gene061835(WDR12),MS.gene072064(BOP1),MS.gene26972(SSRP1),MS.gene39294(PES),MS.gene59800(SE),MS.gene90689(SSRP1),MSTRG.118069(AGO4),MSTRG.118070(AGO4),MSTRG.118071(AGO4),MSTRG.43276(--),MSTRG.72293(TIM9),MSTRG.78341(DRB1),MSTRG.86144(TPX2),MSTRG.90580(NRPB11)	MS.gene000620(WRKY40),MS.gene001709(--),MS.gene002821(SAC3B),MS.gene004508(SAC3B),MS.gene005493(SWC4),MS.gene008765(ZOP1),MS.gene013046(CUTA),MS.gene015346(LON1),MS.gene015559(RPB2),MS.gene015573(--),MS.gene015574(RPB2),MS.gene022327(FIP37),MS.gene028301(NRPB7),MS.gene031354(MRE11),MS.gene047206(BOP1),MS.gene050379(--),MS.gene072804(--),MS.gene09688(LON1),MS.gene20953(PHYA),MS.gene21312(SIC),MS.g…
GO:0005575	Cellular Component	GO:0019012	virion	10	24	MS.gene045470(LSM6A),MS.gene054418(--),MS.gene063407(BRR2A),MS.gene064625(RNP1),MS.gene072541(--),MS.gene47536(UBA2C),MS.gene49365(VTE3),MS.gene67483(LIS),MS.gene68465(RNP1),MS.gene74608(At1g60970)	MS.gene000014(BRR2C),MS.gene009798(Snrpe),MS.gene017654(Syncrip),MS.gene02023(At1g60970),MS.gene028393(RDM16),MS.gene050941(--),MS.gene055015(PRP31),MS.gene060776(RDM16),MS.gene065559(BRR2A),MS.gene065836(RDM16),MS.gene065852(DNAJ1),MS.gene065853(RDM16),MS.gene065857(RDM16),MS.gene065862(RDM16),MS.gene070768(Imp3),MS.gene08082(HNRNPF),MS.gene28762(RDM16),MS.gene39933(VTE3),MS.gene50211(Snrpe),MS.…
GO:0005575	Cellular Component	GO:0044423	virion part	10	24	MS.gene045470(LSM6A),MS.gene054418(--),MS.gene063407(BRR2A),MS.gene064625(RNP1),MS.gene072541(--),MS.gene47536(UBA2C),MS.gene49365(VTE3),MS.gene67483(LIS),MS.gene68465(RNP1),MS.gene74608(At1g60970)	MS.gene000014(BRR2C),MS.gene009798(Snrpe),MS.gene017654(Syncrip),MS.gene02023(At1g60970),MS.gene028393(RDM16),MS.gene050941(--),MS.gene055015(PRP31),MS.gene060776(RDM16),MS.gene065559(BRR2A),MS.gene065836(RDM16),MS.gene065852(DNAJ1),MS.gene065853(RDM16),MS.gene065857(RDM16),MS.gene065862(RDM16),MS.gene070768(Imp3),MS.gene08082(HNRNPF),MS.gene28762(RDM16),MS.gene39933(VTE3),MS.gene50211(Snrpe),MS.…
GO:0005575	Cellular Component	GO:0099512	supramolecular fiber	2	3	MS.gene058509(NEDD1),MS.gene50105(NEDD1)	MSTRG.100461(CDC2A),MSTRG.102097(CDC2A),MSTRG.36785(CDC2A)
GO:0005575	Cellular Component	GO:0032991	macromolecular complex	278	287	MS.gene00103(RPS1),MS.gene001687(RPL3B),MS.gene002038(BOP1),MS.gene003349(TUBB5),MS.gene003675(MCM4),MS.gene003676(VHA-a3),MS.gene003711(RPS25B),MS.gene005139(At5g28840),MS.gene00521(RPS11),MS.gene005236(ALY2),MS.gene005257(RPT5A),MS.gene005258(RPT5A),MS.gene005557(KIN14I),MS.gene00589(TIF3C1),MS.gene006122(RPS18A),MS.gene006282(TPP2),MS.gene007607(RPL24),MS.gene007628(PBG1),MS.gene008069(LHCB4.3…	MS.gene000014(BRR2C),MS.gene000610(RPS12),MS.gene000620(WRKY40),MS.gene001210(AGO16),MS.gene001224(KIN14R),MS.gene001709(--),MS.gene00181(PHIP),MS.gene002016(TIF3C1),MS.gene002034(SKIP),MS.gene002746(RPS14),MS.gene002861(At5g19025),MS.gene003318(SKIPA),MS.gene004300(At4g18820),MS.gene005450(--),MS.gene005493(SWC4),MS.gene00641(At4g26910),MS.gene007026(PP2A),MS.gene007489(rpl22),MS.gene008042(CHC1…
GO:0005575	Cellular Component	GO:0009295	nucleoid	4	0	MS.gene006517(SIR),MS.gene73268(FLN1),MS.gene78111(MFP1),MS.gene99468(FLN1)	--
GO:0005575	Cellular Component	GO:0016020	membrane	673	600	MS.gene000390(PATL5),MS.gene000606(GOS11),MS.gene001315(SERK2),MS.gene001689(At1g25530),MS.gene002070(AKT2),MS.gene002393(SRF1),MS.gene002411(CIP7),MS.gene002453(LECRK71),MS.gene002551(GAUT10),MS.gene003010(SRF8),MS.gene003089(VTC4),MS.gene003090(VTC4),MS.gene003091(At5g47530),MS.gene003105(RCOM_0864260),MS.gene003188(NHX6),MS.gene003225(VAMP721),MS.gene003392(ROPGEF1),MS.gene003506(At1g60630),MS…	MS.gene000593(ABCB11),MS.gene000959(FTSH2),MS.gene001408(DTC),MS.gene00176(CPN60-2),MS.gene002028(DMI1),MS.gene002159(At3g43660),MS.gene002181(ST2),MS.gene002244(--),MS.gene002284(IKU2),MS.gene002535(GLR2.7),MS.gene002631(--),MS.gene002806(At5g18840),MS.gene002831(LFG5),MS.gene002861(At5g19025),MS.gene003213(At5g49770),MS.gene003308(At1g30570),MS.gene004000(At5g59250),MS.gene004225(GAUT10),MS.gen…
GO:0005575	Cellular Component	GO:0043226	organelle	868	998	MS.gene000606(GOS11),MS.gene000865(HDA9),MS.gene000888(POX2),MS.gene00103(RPS1),MS.gene001171(PAPS1),MS.gene001172(--),MS.gene001173(PAPS1),MS.gene001347(PSL4),MS.gene001608(ERF106),MS.gene001670(MTR4),MS.gene001684(TEM1),MS.gene001713(HIS2B),MS.gene002038(BOP1),MS.gene002551(GAUT10),MS.gene002695(PTAC12),MS.gene003139(PDS5),MS.gene003321(At3g03300),MS.gene003349(TUBB5),MS.gene003474(VIT_01s0010g…	MS.gene000095(ADA2A),MS.gene000148(--),MS.gene000226(rbsK),MS.gene000620(WRKY40),MS.gene001210(AGO16),MS.gene001211(--),MS.gene001224(KIN14R),MS.gene001408(DTC),MS.gene001447(--),MS.gene001461(beg),MS.gene001506(BHLH),MS.gene001709(--),MS.gene002008(At1g10320),MS.gene002028(DMI1),MS.gene002032(NIFU2),MS.gene002074(At1g60995),MS.gene002159(At3g43660),MS.gene002244(--),MS.gene002799(SPL7),MS.gene00…
GO:0005575	Cellular Component	GO:0044425	membrane part	530	447	MS.gene000390(PATL5),MS.gene000606(GOS11),MS.gene001315(SERK2),MS.gene001689(At1g25530),MS.gene002070(AKT2),MS.gene002393(SRF1),MS.gene002453(LECRK71),MS.gene002551(GAUT10),MS.gene003010(SRF8),MS.gene003091(At5g47530),MS.gene003105(RCOM_0864260),MS.gene003188(NHX6),MS.gene003225(VAMP721),MS.gene003506(At1g60630),MS.gene003676(VHA-a3),MS.gene003950(CCME),MS.gene004558(ABCC14),MS.gene004700(tmem135…	MS.gene000593(ABCB11),MS.gene000959(FTSH2),MS.gene00176(CPN60-2),MS.gene002028(DMI1),MS.gene002159(At3g43660),MS.gene002181(ST2),MS.gene002284(IKU2),MS.gene002535(GLR2.7),MS.gene002631(--),MS.gene002806(At5g18840),MS.gene002831(LFG5),MS.gene002861(At5g19025),MS.gene003213(At5g49770),MS.gene003308(At1g30570),MS.gene004000(At5g59250),MS.gene004225(GAUT10),MS.gene004310(--),MS.gene005467(ABCB11),MS.…

## Sheet: Table S9
KEGG_A_class	KEGG_B_class	Pathway	SD Leaf phase1 vs ZD Leaf phase1 (614)	All (34185)	Pvalue	Qvalue	Pathway ID	Genes	K_IDs
Metabolism	Global and overview maps	Metabolic pathways	265	12455	0.000315691	0.0382893	ko01100	MS.gene000261(At3g60510);MS.gene001273(At5g26710);MS.gene003378(GABA-TP1);MS.gene003642(ADC1);MS.gene003676(VHA-a3);MS.gene003731(AGPS1);MS.gene004062(UXS5);MS.gene004523(GS2);MS.gene004811(UAH);MS.gene004895(VTE3);MS.gene006197(CHIT3);MS.gene00641(At4g26910);MS.gene007420(PAL1);MS.gene007891(At5g53970);MS.gene008069(LHCB4.3);MS.gene00954(P4H4);MS.gene009662(CYP73A3);MS.gene010184(DHAPS-1);MS.gen…	K05605+K01885+K16871+K01583+K02154+K00975+K08678+K01915+K18151+K12502+K01183+K00658+K10775+K00815+K08915+K00472+K00487+K01626+K13508+K09838+K13248+K13248+K01179+K02136+K08679+K11147+K01114+K00797+K12447+K01183+K14454+K03010+K03010+K05933+K03403+K00703+K00028+K00654+K19269+K01611+K06126+K01188+K15422+K00162+K03404+K01696+K01696+K01950+K00236+K00914+K00847+K03015+K01431+K01431+K00902+K01687+K01623+…
Genetic Information Processing	Folding, sorting and degradation	Proteasome	16	366	0.00107515	0.0382893	ko03050	MS.gene017616(PAD1);MS.gene017622(RPN10);MS.gene04104(PA200);MS.gene058594(RPN2A);MS.gene071304(PAA1);MS.gene073042(RPN6);MS.gene073043(RPN6);MS.gene073044(RPN6);MS.gene08056(PA200);MS.gene21801(PBD1);MS.gene42312(RPT4A);MS.gene54764(RPT1);MS.gene70383(RPT6A);MS.gene75765(RPN6);MS.gene78385(PBF1);MS.gene89677(PAD1)	K02731+K03029+K06699+K03032+K02730+K03036+K03036+K03036+K06699+K02734+K03064+K03061+K03066+K03036+K02732+K02731
Metabolism	Energy metabolism	Carbon fixation in photosynthetic organisms	16	380	0.00158027	0.0382893	ko00710	MS.gene014664(AAT-1);MS.gene019525(NAD-ME2);MS.gene029489(FBA3);MS.gene035259(PPDK);MS.gene052114(CTIMC);MS.gene053579(FBP);MS.gene058323(RPI4);MS.gene064435(GAPB);MS.gene067385(At1g32060);MS.gene069875(NADP-ME4);MS.gene36018(PPC16);MS.gene48151(FBPban1);MS.gene52949(MD1);MS.gene75310(AAT-1);MS.gene80970(RBCS-3A);MSTRG.119772(GAPC1)	K14454+K00028+K01623+K01006+K01803+K03841+K01807+K05298+K00855+K00029+K01595+K03841+K00025+K14454+K01602+K00134
Metabolism	Metabolism of cofactors and vitamins	Vitamin B6 metabolism	7	95	0.00164797	0.0382893	ko00750	MS.gene011162(At1g17710);MS.gene011166(At1g17710);MS.gene36401(At1g17710);MS.gene36549(At1g17710);MS.gene36551(At1g17710);MS.gene36999(At1g17710);MS.gene85245(TS1)	K13248+K13248+K13248+K13248+K13248+K13248+K01733
Metabolism	Global and overview maps	Carbon metabolism	40	1366	0.00186657	0.0382893	ko01200	MS.gene000261(At3g60510);MS.gene00641(At4g26910);MS.gene014664(AAT-1);MS.gene019525(NAD-ME2);MS.gene02175(PGLP2);MS.gene023314(E1-BETA-2);MS.gene027409(SDH3-2);MS.gene029489(FBA3);MS.gene035259(PPDK);MS.gene042072(PFK2);MS.gene049042(PFK3);MS.gene050225(OsI_35105);MS.gene051949(GLYR2);MS.gene052114(CTIMC);MS.gene053579(FBP);MS.gene058323(RPI4);MS.gene064435(GAPB);MS.gene067385(At1g32060);MS.gene0…	K05605+K00658+K14454+K00028+K19269+K00162+K00236+K01623+K01006+K00850+K00850+K00873+K18121+K01803+K03841+K01807+K05298+K00855+K00029+K00850+K11517+K00850+K01810+K02437+K00030+K01595+K00036+K03841+K00025+K00627+K14454+K00033+K01602+K01647+K00873+K00850+K00236+K01681+K00134+K00036
Metabolism	Carbohydrate metabolism	Amino sugar and nucleotide sugar metabolism	27	823	0.00219715	0.0382893	ko00520	MS.gene003731(AGPS1);MS.gene004062(UXS5);MS.gene006197(CHIT3);MS.gene012473(GAE1);MS.gene013749(USP);MS.gene014609(ChiC);MS.gene018225(GAUT9);MS.gene01972(GAUT4);MS.gene020324(GAUT6);MS.gene027724(At5g51830);MS.gene03227(USP);MS.gene042600(At5g18200);MS.gene051201(CHIT3);MS.gene052878(CHI4);MS.gene061412(HEXO1);MS.gene061967(At5g18200);MS.gene066240(CHIT3);MS.gene074108(CHIT3);MS.gene09678(DRT101…	K00975+K08678+K01183+K08679+K12447+K01183+K13648+K13648+K13648+K00847+K12447+K00965+K01183+K01183+K12373+K00965+K01183+K01183+K01836+K01810+K12447+K00012+K13379+K00963+K12449+K00847+K12447
Metabolism	Carbohydrate metabolism	Pentose phosphate pathway	13	289	0.00238554	0.0382893	ko00030	MS.gene029489(FBA3);MS.gene042072(PFK2);MS.gene049042(PFK3);MS.gene053579(FBP);MS.gene058323(RPI4);MS.gene069886(PFK7);MS.gene20142(PFK3);MS.gene20555(PGIC1);MS.gene45388(At5g13110);MS.gene48151(FBPban1);MS.gene75984(At3g02360);MS.gene85166(PFK7);MSTRG.79383(AHA2)	K01623+K00850+K00850+K03841+K01807+K00850+K00850+K01810+K00036+K03841+K00033+K00850+K00036
Metabolism	Global and overview maps	Biosynthesis of secondary metabolites	158	7172	0.00249036	0.0382893	ko01110	MS.gene001273(At5g26710);MS.gene003731(AGPS1);MS.gene004895(VTE3);MS.gene00641(At4g26910);MS.gene007420(PAL1);MS.gene007891(At5g53970);MS.gene009662(CYP73A3);MS.gene010184(DHAPS-1);MS.gene010281(GPAT3);MS.gene010357(ABA2);MS.gene013152(NPC6);MS.gene014014(CER1);MS.gene014664(AAT-1);MS.gene015512(SGR);MS.gene016725(ACO1);MS.gene018885(CHLH);MS.gene01904(SS3);MS.gene02175(PGLP2);MS.gene022701(CER1)…	K01885+K00975+K12502+K00658+K10775+K00815+K00487+K01626+K13508+K09838+K01114+K15404+K14454+K22013+K05933+K03403+K00703+K19269+K15404+K06126+K01188+K00162+K03404+K01696+K01696+K00236+K01687+K01623+K00901+K00703+K10960+K01662+K00606+K06892+K00850+K21480+K20979+K12524+K05933+K09838+K04123+K20772+K00850+K00873+K00511+K01803+K15813+K00559+K03841+K15397+K08081+K00940+K01115+K00276+K01807+K01952+K02291+…
Metabolism	Carbohydrate metabolism	Galactose metabolism	14	330	0.00282025	0.0385434	ko00052	MS.gene013749(USP);MS.gene03227(USP);MS.gene042072(PFK2);MS.gene042600(At5g18200);MS.gene049042(PFK3);MS.gene057017(BGAL17);MS.gene061967(At5g18200);MS.gene069886(PFK7);MS.gene20142(PFK3);MS.gene27501(AGAL1);MS.gene46238(USP);MS.gene68730(UGPA);MS.gene85166(PFK7);MSTRG.13298(RE2)	K12447+K12447+K00850+K00965+K00850+K12309+K00965+K00850+K00850+K07407+K12447+K00963+K00850+K12447
Metabolism	Amino acid metabolism	Phenylalanine, tyrosine and tryptophan biosynthesis	10	200	0.00349529	0.0429921	ko00400	MS.gene007891(At5g53970);MS.gene010184(DHAPS-1);MS.gene014664(AAT-1);MS.gene024907(TSB);MS.gene024908(TSB);MS.gene066579(EPSPS-1);MS.gene32190(EMB3004);MS.gene75310(AAT-1);MS.gene80190(CM2);MS.gene82624(TSB1)	K00815+K01626+K14454+K01696+K01696+K00800+K13832+K14454+K01850+K01696
Metabolism	Global and overview maps	Biosynthesis of amino acids	35	1220	0.00480475	0.0537259	ko01230	MS.gene004523(GS2);MS.gene007891(At5g53970);MS.gene010184(DHAPS-1);MS.gene014664(AAT-1);MS.gene024907(TSB);MS.gene024908(TSB);MS.gene029017(DHAD);MS.gene029489(FBA3);MS.gene042072(PFK2);MS.gene045342(AKHSDH2);MS.gene049042(PFK3);MS.gene050225(OsI_35105);MS.gene052114(CTIMC);MS.gene058323(RPI4);MS.gene066579(EPSPS-1);MS.gene069886(PFK7);MS.gene20142(PFK3);MS.gene24619(IDH5);MS.gene32190(EMB3004);M…	K01915+K00815+K01626+K14454+K01696+K01696+K01687+K01623+K00850+K12524+K00850+K00873+K01803+K01807+K00800+K00850+K00850+K00030+K13832+K00264+K00549+K00826+K01940+K00928+K14454+K01850+K01647+K00873+K01696+K00850+K01733+K01586+K01915+K01681+K00134
Metabolism	Metabolism of cofactors and vitamins	Porphyrin and chlorophyll metabolism	11	250	0.00587139	0.0601818	ko00860	MS.gene001273(At5g26710);MS.gene015512(SGR);MS.gene018885(CHLH);MS.gene024699(CHLD);MS.gene033118(CHLP);MS.gene042327(HO1);MS.gene22593(SGR);MS.gene29091(HEMC);MS.gene32824(HEMH);MS.gene38274(RCCR);MS.gene53545(At5g26710)	K01885+K22013+K03403+K03404+K10960+K21480+K22013+K01749+K01772+K13545+K01885
Metabolism	Amino acid metabolism	Arginine and proline metabolism	14	366	0.00692597	0.0618372	ko00330	MS.gene003642(ADC1);MS.gene00954(P4H4);MS.gene013613(SPMS);MS.gene014664(AAT-1);MS.gene022055(SAMDC);MS.gene033019(AIH);MS.gene035268(P4H4);MS.gene05030(PAO4);MS.gene062928(ADC1);MS.gene23355(ADC1);MS.gene37117(POX1);MS.gene46613(PAO1);MS.gene75310(AAT-1);MS.gene89630(ALDH3F1)	K01583+K00472+K00797+K14454+K01611+K10536+K00472+K17839+K01583+K01583+K00318+K13366+K14454+K00128
Metabolism	Energy metabolism	Photosynthesis - antenna proteins	6	94	0.00703838	0.0618372	ko00196	MS.gene008069(LHCB4.3);MS.gene031016(CAB40);MS.gene031027(CAB40);MS.gene031028(CAB40);MS.gene050986(CAB7);MS.gene65534(LHCA1)	K08915+K08912+K08912+K08912+K08908+K08907
Metabolism	Biosynthesis of other secondary metabolites	Tropane, piperidine and pyridine alkaloid biosynthesis	7	140	0.0135174	0.110843	ko00960	MS.gene007891(At5g53970);MS.gene014664(AAT-1);MS.gene055212(TR1);MS.gene056427(maoII);MS.gene30551(At2g29170);MS.gene30553(At2g29260);MS.gene75310(AAT-1)	K00815+K14454+K08081+K00276+K08081+K08081+K14454
Metabolism	Metabolism of terpenoids and polyketides	Sesquiterpenoid and triterpenoid biosynthesis	10	247	0.0144366	0.110981	ko00909	MS.gene006772(VIT_19s0014g04930);MS.gene031524(VIT_19s0014g04930);MS.gene051656(SQE1);MS.gene053114(OSCPSY);MS.gene40158(TPS13);MS.gene40159(TPS13);MS.gene80346(SQE1);MSTRG.94809(LUS1);MSTRG.94811(LUS1);MSTRG.96910(LUS1)	K15803+K15803+K00511+K15813+K14175+K14175+K00511+K20659+K20659+K20659
Metabolism	Carbohydrate metabolism	Pyruvate metabolism	16	497	0.0188518	0.136398	ko00620	MS.gene019525(NAD-ME2);MS.gene023314(E1-BETA-2);MS.gene032186(GLX2-4);MS.gene035039(acyP);MS.gene035259(PPDK);MS.gene050225(OsI_35105);MS.gene052004(GLX2-4);MS.gene069875(NADP-ME4);MS.gene36018(PPC16);MS.gene52348(ACC1);MS.gene52949(MD1);MS.gene60811(EMB3003);MS.gene68938(GLX1);MS.gene82397(At4g26390);MS.gene89630(ALDH3F1);MS.gene98732(GLX2-4)	K00028+K00162+K01069+K01512+K01006+K00873+K01069+K00029+K01595+K11262+K00025+K00627+K01759+K00873+K00128+K01069
Metabolism	Metabolism of other amino acids	beta-Alanine metabolism	10	273	0.0266901	0.182382	ko00410	MS.gene000261(At3g60510);MS.gene013613(SPMS);MS.gene028475(PYD3);MS.gene028478(PYD3);MS.gene05030(PAO4);MS.gene056427(maoII);MS.gene068028(PYD3);MS.gene46613(PAO1);MS.gene47662(PYD2);MS.gene89630(ALDH3F1)	K05605+K00797+K01431+K01431+K17839+K00276+K01431+K13366+K01464+K00128
Metabolism	Carbohydrate metabolism	Fructose and mannose metabolism	13	398	0.0290446	0.188025	ko00051	MS.gene027724(At5g51830);MS.gene029489(FBA3);MS.gene042072(PFK2);MS.gene049042(PFK3);MS.gene052114(CTIMC);MS.gene053579(FBP);MS.gene05735(FKFBP);MS.gene069886(PFK7);MS.gene20142(PFK3);MS.gene48151(FBPban1);MS.gene64694(MAN7);MS.gene85166(PFK7);MS.gene98726(At3g59480)	K00847+K01623+K00850+K00850+K01803+K03841+K01103+K00850+K00850+K03841+K19355+K00850+K00847
Metabolism	Amino acid metabolism	Cysteine and methionine metabolism	18	635	0.0399401	0.245631	ko00270	MS.gene007891(At5g53970);MS.gene013613(SPMS);MS.gene014664(AAT-1);MS.gene016725(ACO1);MS.gene022055(SAMDC);MS.gene040095(DCD);MS.gene045342(AKHSDH2);MS.gene045407(ACO1);MS.gene048867(ACS1);MS.gene09270(SAHH);MS.gene34385(VIT_05s0020g04080);MS.gene41773(MS1);MS.gene43507(BCAT2);MS.gene52949(MD1);MS.gene65233(AK1);MS.gene75310(AAT-1);MS.gene77637(STR1);MS.gene81635(ACO1)	K00815+K00797+K14454+K05933+K01611+K05396+K12524+K05933+K20772+K01251+K08967+K00549+K00826+K00025+K00928+K14454+K01011+K05933
Metabolism	Carbohydrate metabolism	Citrate cycle (TCA cycle)	9	259	0.0454978	0.248227	ko00020	MS.gene00641(At4g26910);MS.gene023314(E1-BETA-2);MS.gene027409(SDH3-2);MS.gene24619(IDH5);MS.gene52949(MD1);MS.gene60811(EMB3003);MS.gene81115(CIT);MS.gene87628(SDH3-2);MSTRG.105407(Os08g0191100)	K00658+K00162+K00236+K00030+K00025+K00627+K01647+K00236+K01681
Metabolism	Metabolism of terpenoids and polyketides	Carotenoid biosynthesis	8	220	0.0461586	0.248227	ko00906	MS.gene010357(ABA2);MS.gene047631(ABA2);MS.gene063579(PSY);MS.gene22206(PSY);MS.gene22209(PSY);MS.gene69924(ZDS);MS.gene73088(ABA2);MS.gene88317(CCD4)	K09838+K09838+K02291+K02291+K02291+K00514+K09841+K09840
Metabolism	Lipid metabolism	Fatty acid biosynthesis	9	260	0.0464164	0.248227	ko00061	MS.gene044334(LACS8);MS.gene045073(LACS9);MS.gene052254(fabD);MS.gene061071(LACS2);MS.gene36484(KAS1);MS.gene40645(LACS2);MS.gene52348(ACC1);MS.gene55825(KAS1);MS.gene77542(AAE16)	K01897+K01897+K00645+K01897+K09458+K01897+K11262+K09458+K01897
Metabolism	Amino acid metabolism	Phenylalanine metabolism	11	346	0.04961	0.254251	ko00360	MS.gene007420(PAL1);MS.gene007891(At5g53970);MS.gene009662(CYP73A3);MS.gene014664(AAT-1);MS.gene056427(maoII);MS.gene21765(4CL3);MS.gene22421(PAL1);MS.gene31230(4CLL7);MS.gene34057(PAL2);MS.gene34290(4CL);MS.gene75310(AAT-1)	K10775+K00815+K00487+K14454+K00276+K01904+K10775+K01904+K10775+K01904+K14454
Metabolism	Glycan biosynthesis and metabolism	N-Glycan biosynthesis	8	240	0.0693259	0.339472	ko00510	MS.gene028668(EVN);MS.gene037354(STT3A);MS.gene041248(--);MS.gene063361(TUN);MS.gene31236(EVN);MS.gene40930(PSL5);MS.gene54807(OST1B);MSTRG.89083(RPN2)	K00902+K07151+K00737+K03842+K00902+K05546+K12666+K12667
Metabolism	Biosynthesis of other secondary metabolites	Monobactam biosynthesis	4	87	0.0717583	0.339472	ko00261	MS.gene045342(AKHSDH2);MS.gene34410(APS1);MS.gene49688(APS2);MS.gene65233(AK1)	K12524+K13811+K13811+K00928
Metabolism	Glycan biosynthesis and metabolism	Glycosphingolipid biosynthesis - ganglio series	2	26	0.0788663	0.35928	ko00604	MS.gene057017(BGAL17);MS.gene061412(HEXO1)	K12309+K12373
Genetic Information Processing	Translation	mRNA surveillance pathway	17	652	0.0824175	0.36049	ko03015	MS.gene004746(RNP1);MS.gene004748(RNP1);MS.gene011071(PAPS4);MS.gene01447(SMG7L);MS.gene065082(B'BETA);MS.gene49908(PP2AA2);MS.gene52837(RNP1);MS.gene58930(TON2);MS.gene60758(CSTF64);MS.gene62623(Gspt1);MS.gene71406(B''BETA);MS.gene72414(PCFS4);MS.gene75447(ACIN1);MS.gene85190(PP2AB2);MS.gene85528(At3g20650);MSTRG.118215(OsI_006296);MSTRG.118216(RPN11)	K14411+K14411+K14376+K14409+K11584+K03456+K14411+K11583+K14407+K03267+K11583+K14400+K12875+K04354+K00565+K04354+K04354
Metabolism	Metabolism of cofactors and vitamins	Ubiquinone and other terpenoid-quinone biosynthesis	8	252	0.0861204	0.36049	ko00130	MS.gene004895(VTE3);MS.gene007891(At5g53970);MS.gene009662(CYP73A3);MS.gene023070(COQ6);MS.gene21765(4CL3);MS.gene31230(4CLL7);MS.gene34290(4CL);MSTRG.36443(FQR1)	K12502+K00815+K00487+K06126+K01904+K01904+K01904+K03809
Organismal Systems	Environmental adaptation	Circadian rhythm - plant	9	296	0.0879244	0.36049	ko04712	MS.gene015241(CKA4);MS.gene08804(CHS5);MS.gene32838(ELF3);MS.gene37446(ELF3);MS.gene55655(CHS5);MS.gene66107(HYH);MS.gene82005(APRR9);MS.gene85562(CRY2);MS.gene88890(GI)	K03097+K00660+K12125+K12125+K00660+K16241+K12130+K12119+K12124
Genetic Information Processing	Folding, sorting and degradation	Sulfur relay system	3	63	0.104211	0.413481	ko04122	MS.gene09636(NIFS1);MS.gene43503(NIFS1);MS.gene77637(STR1)	K04487+K04487+K01011
Metabolism	Metabolism of cofactors and vitamins	Pantothenate and CoA biosynthesis	7	226	0.114346	0.428319	ko00770	MS.gene028475(PYD3);MS.gene028478(PYD3);MS.gene029017(DHAD);MS.gene038600(KPHMT1);MS.gene068028(PYD3);MS.gene43507(BCAT2);MS.gene47662(PYD2)	K01431+K01431+K01687+K00606+K01431+K00826+K01464
Metabolism	Amino acid metabolism	Arginine biosynthesis	6	185	0.117466	0.428319	ko00220	MS.gene004523(GS2);MS.gene014664(AAT-1);MS.gene072149(gdh);MS.gene49273(At4g24830);MS.gene75310(AAT-1);MS.gene93980(GS1)	K01915+K14454+K00262+K01940+K14454+K01915
Metabolism	Global and overview maps	Fatty acid metabolism	11	408	0.120173	0.428319	ko01212	MS.gene044334(LACS8);MS.gene045073(LACS9);MS.gene052254(fabD);MS.gene061071(LACS2);MS.gene36484(KAS1);MS.gene40645(LACS2);MS.gene52348(ACC1);MS.gene55825(KAS1);MS.gene75552(KCR1);MS.gene77542(AAE16);MS.gene99404(ECR)	K01897+K01897+K00645+K01897+K09458+K01897+K11262+K09458+K10251+K01897+K10258
Metabolism	Lipid metabolism	Cutin, suberine and wax biosynthesis	6	187	0.12188	0.428319	ko00073	MS.gene014014(CER1);MS.gene022701(CER1);MS.gene38772(CER1);MS.gene39661(CER1);MS.gene41677(HHT1);MS.gene83082(PXG5)	K15404+K15404+K15404+K15404+K15400+K17991
Metabolism	Metabolism of other amino acids	Selenocompound metabolism	4	108	0.13019	0.428398	ko00450	MS.gene069395(NTRC);MS.gene34410(APS1);MS.gene41773(MS1);MS.gene49688(APS2)	K00384+K13811+K00549+K13811
Metabolism	Metabolism of cofactors and vitamins	Thiamine metabolism	4	108	0.13019	0.428398	ko00730	MS.gene035274(TKT2);MS.gene09636(NIFS1);MS.gene43503(NIFS1);MS.gene90538(At5g35170)	K01662+K04487+K04487+K00939
Metabolism	Global and overview maps	2-Oxocarboxylic acid metabolism	10	370	0.132351	0.428398	ko01210	MS.gene014664(AAT-1);MS.gene029017(DHAD);MS.gene24619(IDH5);MS.gene38427(CYP79D3);MS.gene41487(CYP79D3);MS.gene43507(BCAT2);MS.gene65233(AK1);MS.gene75310(AAT-1);MS.gene81115(CIT);MSTRG.105407(Os08g0191100)	K14454+K01687+K00030+K12153+K12153+K00826+K00928+K14454+K01647+K01681
Metabolism	Metabolism of other amino acids	Phosphonate and phosphinate metabolism	2	36	0.136301	0.429873	ko00440	MS.gene049003(PECT1);MS.gene25740(CCT2)	K00967+K00968
Metabolism	Amino acid metabolism	Alanine, aspartate and glutamate metabolism	8	288	0.149306	0.459117	ko00250	MS.gene003378(GABA-TP1);MS.gene004523(GS2);MS.gene014664(AAT-1);MS.gene072149(gdh);MS.gene32413(GLT1);MS.gene49273(At4g24830);MS.gene75310(AAT-1);MS.gene93980(GS1)	K16871+K01915+K14454+K00262+K00264+K01940+K14454+K01915
Metabolism	Carbohydrate metabolism	Glycolysis / Gluconeogenesis	16	676	0.161915	0.485745	ko00010	MS.gene023314(E1-BETA-2);MS.gene029489(FBA3);MS.gene042072(PFK2);MS.gene049042(PFK3);MS.gene050225(OsI_35105);MS.gene052114(CTIMC);MS.gene053579(FBP);MS.gene069886(PFK7);MS.gene20142(PFK3);MS.gene20555(PGIC1);MS.gene48151(FBPban1);MS.gene60811(EMB3003);MS.gene82397(At4g26390);MS.gene85166(PFK7);MS.gene89630(ALDH3F1);MSTRG.119772(GAPC1)	K00162+K01623+K00850+K00850+K00873+K01803+K03841+K00850+K00850+K01810+K03841+K00627+K00873+K00850+K00128+K00134
Cellular Processes	Transport and catabolism	Peroxisome	12	487	0.169796	0.497261	ko04146	MS.gene012681(SDRA);MS.gene044334(LACS8);MS.gene045073(LACS9);MS.gene053098(HACL);MS.gene061071(LACS2);MS.gene065166(SYM1);MS.gene08305(GLO1);MS.gene31508(Mpv17l2);MS.gene40645(LACS2);MS.gene77542(AAE16);MS.gene95888(PEX3-2);MS.gene99654(PNC1)	K11147+K01897+K01897+K12261+K01897+K13348+K11517+K13348+K01897+K01897+K13336+K13354
Metabolism	Lipid metabolism	Sphingolipid metabolism	5	166	0.179669	0.512527	ko00600	MS.gene019958(Os11g0516000);MS.gene057017(BGAL17);MS.gene27501(AGAL1);MS.gene92498(DPL1);MSTRG.105695(LCB2a)	K00654+K12309+K07407+K01634+K00654
Metabolism	Biosynthesis of other secondary metabolites	Isoquinoline alkaloid biosynthesis	4	124	0.184328	0.512527	ko00950	MS.gene007891(At5g53970);MS.gene014664(AAT-1);MS.gene056427(maoII);MS.gene75310(AAT-1)	K00815+K14454+K00276+K14454
Metabolism	Metabolism of cofactors and vitamins	Riboflavin metabolism	3	83	0.18751	0.512527	ko00740	MS.gene040098(PAP3);MS.gene30932(RIBA3);MS.gene63948(rib5)	K14379+K14652+K00793
Metabolism	Metabolism of terpenoids and polyketides	Terpenoid backbone biosynthesis	7	264	0.198844	0.53169	ko00900	MS.gene033118(CHLP);MS.gene035274(TKT2);MS.gene40678(ISPH);MS.gene51160(IPI1);MS.gene54780(At2g17570);MS.gene78350(FTA);MS.gene87404(GGPS)	K10960+K01662+K03527+K01823+K11778+K05955+K13789
Metabolism	Carbohydrate metabolism	Glyoxylate and dicarboxylate metabolism	11	461	0.209935	0.549404	ko00630	MS.gene004523(GS2);MS.gene02175(PGLP2);MS.gene021993(PURU1);MS.gene051949(GLYR2);MS.gene08305(GLO1);MS.gene21474(GDCSH);MS.gene52949(MD1);MS.gene80970(RBCS-3A);MS.gene81115(CIT);MS.gene93980(GS1);MSTRG.105407(Os08g0191100)	K01915+K19269+K01433+K18121+K11517+K02437+K00025+K01602+K01647+K01915+K01681
Metabolism	Lipid metabolism	Steroid biosynthesis	5	182	0.230189	0.589859	ko00100	MS.gene051656(SQE1);MS.gene053359(SMT1);MS.gene25766(LIP2);MS.gene45102(SMO2-2);MS.gene80346(SQE1)	K00511+K00559+K01052+K14424+K00511
Metabolism	Metabolism of terpenoids and polyketides	Diterpenoid biosynthesis	5	186	0.243419	0.611032	ko00904	MS.gene022845(CYP82G1);MS.gene048041(KAO1);MS.gene072306(CYP82G1);MS.gene21477(CYP88D6);MS.gene69813(GA2OX8)	K17961+K04123+K17961+K04123+K04125
Metabolism	Metabolism of cofactors and vitamins	Nicotinate and nicotinamide metabolism	4	142	0.252164	0.620324	ko00760	MS.gene025548(At1g55090);MS.gene066586(At1g55090);MS.gene31556(--);MS.gene99621(--)	K01950+K01950+K00763+K18551
Metabolism	Amino acid metabolism	Histidine metabolism	4	144	0.260018	0.627102	ko00340	MS.gene066226(SDC1);MS.gene25759(Carnmt1);MS.gene60668(SDC1);MS.gene89630(ALDH3F1)	K01590+K19787+K01590+K00128
Metabolism	Lipid metabolism	Glycerophospholipid metabolism	12	547	0.281189	0.655278	ko00564	MS.gene010281(GPAT3);MS.gene013152(NPC6);MS.gene030565(DGK2);MS.gene049003(PECT1);MS.gene056084(PLDZETA1);MS.gene067395(PLD1);MS.gene071062(GPAT6);MS.gene25740(CCT2);MS.gene34083(SDP6);MS.gene43635(GLY1);MS.gene54979(GDPD1);MS.gene78462(GPAT6)	K13508+K01114+K00901+K00967+K01115+K01115+K13508+K00968+K00111+K00006+K18696+K13508
Metabolism	Amino acid metabolism	Lysine biosynthesis	3	103	0.282356	0.655278	ko00300	MS.gene045342(AKHSDH2);MS.gene65233(AK1);MS.gene90918(LYSA1)	K12524+K00928+K01586
Metabolism	Carbohydrate metabolism	Ascorbate and aldarate metabolism	6	258	0.319272	0.714707	ko00053	MS.gene013749(USP);MS.gene03227(USP);MS.gene46238(USP);MS.gene53178(UGD4);MS.gene89630(ALDH3F1);MSTRG.13298(RE2)	K12447+K12447+K12447+K00012+K00128+K12447
Metabolism	Glycan biosynthesis and metabolism	Glycosphingolipid biosynthesis - globo and isoglobo series	2	64	0.319585	0.714707	ko00603	MS.gene061412(HEXO1);MS.gene27501(AGAL1)	K12373+K07407
Metabolism	Lipid metabolism	Fatty acid elongation	5	212	0.333188	0.731825	ko00062	MS.gene052632(abhd17b);MS.gene053813(CUT1);MS.gene75552(KCR1);MS.gene76300(CUT1);MS.gene99404(ECR)	K01076+K15397+K10251+K15397+K10258
Environmental Information Processing	Signal transduction	Phosphatidylinositol signaling system	9	419	0.340543	0.732742	ko04070	MS.gene023190(SAL1);MS.gene027647(VPS34);MS.gene029734(PIP5K9);MS.gene030565(DGK2);MS.gene030979(VIP2);MS.gene30767(PIP5K2);MS.gene70152(--);MS.gene71533(VIP2);MS.gene82451(CML46)	K15422+K00914+K00889+K00901+K13024+K00889+K00889+K13024+K02183
Metabolism	Metabolism of terpenoids and polyketides	Brassinosteroid biosynthesis	2	68	0.345868	0.732742	ko00905	MS.gene69236(CYP90A1);MSTRG.89086(VHA-A)	K09588+K09591
Genetic Information Processing	Folding, sorting and degradation	RNA degradation	15	739	0.351478	0.732742	ko03018	MS.gene029490(At2g01130);MS.gene040161(At1g48650);MS.gene042072(PFK2);MS.gene049042(PFK3);MS.gene051663(CPN60B1);MS.gene06199(HEN2);MS.gene063373(PAT1);MS.gene069886(PFK7);MS.gene20142(PFK3);MS.gene59816(At1g48650);MS.gene85166(PFK7);MS.gene85900(rrp40);MS.gene87461(EXOSC7);MSTRG.136(CPN60B1);MSTRG.95474(LSM6B)	K14442+K14442+K00850+K00850+K04077+K12598+K12617+K00850+K00850+K14442+K00850+K03681+K12589+K04077+K12625
Metabolism	Energy metabolism	Sulfur metabolism	4	175	0.385171	0.774242	ko00920	MS.gene023190(SAL1);MS.gene34410(APS1);MS.gene49688(APS2);MS.gene77637(STR1)	K15422+K13811+K13811+K01011
Metabolism	Glycan biosynthesis and metabolism	Other glycan degradation	3	124	0.385213	0.774242	ko00511	MS.gene017617(At5g66150);MS.gene057017(BGAL17);MS.gene061412(HEXO1)	K01191+K12309+K12373
Metabolism	Energy metabolism	Nitrogen metabolism	4	177	0.393279	0.774242	ko00910	MS.gene004523(GS2);MS.gene072149(gdh);MS.gene32413(GLT1);MS.gene93980(GS1)	K01915+K00262+K00264+K01915
Metabolism	Carbohydrate metabolism	Inositol phosphate metabolism	8	388	0.396563	0.774242	ko00562	MS.gene013152(NPC6);MS.gene023190(SAL1);MS.gene027647(VPS34);MS.gene029734(PIP5K9);MS.gene052114(CTIMC);MS.gene30767(PIP5K2);MS.gene70152(--);MS.gene86033(INPS1)	K01114+K15422+K00914+K00889+K01803+K00889+K00889+K01858
Genetic Information Processing	Replication and repair	Base excision repair	6	293	0.430611	0.807447	ko03410	MS.gene40912(POLD1);MS.gene52656(POLD2);MS.gene55008(LIG6);MS.gene78438(HMGB1);MS.gene92146(MYH);MSTRG.98093(PARP3)	K02327+K02328+K10747+K10802+K03575+K10798
Metabolism	Lipid metabolism	Fatty acid degradation	6	295	0.436951	0.807447	ko00071	MS.gene044334(LACS8);MS.gene045073(LACS9);MS.gene061071(LACS2);MS.gene40645(LACS2);MS.gene77542(AAE16);MS.gene89630(ALDH3F1)	K01897+K01897+K01897+K01897+K01897+K00128
Metabolism	Energy metabolism	Photosynthesis	4	188	0.437504	0.807447	ko00195	MS.gene002059(PETF);MS.gene014378(PETE);MS.gene35751(petC);MS.gene72999(ATPD)	K02639+K02638+K02636+K02113
Cellular Processes	Transport and catabolism	Endocytosis	26	1387	0.439829	0.807447	ko04144	MS.gene005732(VPS60-1);MS.gene008155(GN);MS.gene013657(VPS45);MS.gene029734(PIP5K9);MS.gene038431(AGD8);MS.gene044960(MED37C);MS.gene052932(VPS45);MS.gene056084(PLDZETA1);MS.gene059672(AP2M);MS.gene062261(VPS35B);MS.gene067395(PLD1);MS.gene30767(PIP5K2);MS.gene35394(SKD1);MS.gene36391(CHMP1A);MS.gene40918(VPS20.1);MS.gene55910(HSP70);MS.gene63302(GN);MS.gene68357(EHD1);MS.gene70152(--);MS.gene740…	K12198+K18443+K12479+K00889+K12493+K03283+K12479+K01115+K11826+K18468+K01115+K00889+K12196+K12197+K12195+K03283+K18443+K12483+K00889+K03283+K19476+K07937+K04646+K03283+K04646+K01528
Metabolism	Biosynthesis of other secondary metabolites	Glucosinolate biosynthesis	3	139	0.456719	0.826124	ko00966	MS.gene38427(CYP79D3);MS.gene41487(CYP79D3);MS.gene43507(BCAT2)	K12153+K12153+K00826
Metabolism	Lipid metabolism	Glycerolipid metabolism	9	469	0.467307	0.833025	ko00561	MS.gene010281(GPAT3);MS.gene030565(DGK2);MS.gene071062(GPAT6);MS.gene27501(AGAL1);MS.gene68597(SFR2);MS.gene78462(GPAT6);MS.gene89630(ALDH3F1);MS.gene89902(SQD2);MS.gene93689(SQD2)	K13508+K00901+K13508+K07407+K21362+K13508+K00128+K06119+K06119
Metabolism	Metabolism of other amino acids	Glutathione metabolism	12	642	0.485007	0.8394	ko00480	MS.gene013613(SPMS);MS.gene037685(HSP26-A);MS.gene039171(GST3);MS.gene039175(PARC);MS.gene039181(PARC);MS.gene055151(HSP26-A);MS.gene063427(GST3);MS.gene065583(GST3);MS.gene45388(At5g13110);MS.gene75984(At3g02360);MS.gene89248(HSP26-A);MSTRG.79383(AHA2)	K00797+K00799+K00799+K00799+K00799+K00799+K00799+K00799+K00036+K00033+K00799+K00036
Metabolism	Amino acid metabolism	Valine, leucine and isoleucine biosynthesis	2	91	0.488226	0.8394	ko00290	MS.gene029017(DHAD);MS.gene43507(BCAT2)	K01687+K00826
Genetic Information Processing	Translation	RNA transport	24	1311	0.491356	0.8394	ko03013	MS.gene024216(EIF5);MS.gene027776(NMD3);MS.gene034962(REFA1);MS.gene041345(REFA1);MS.gene046400(NMD3);MS.gene051234(Os06g0701100);MS.gene065809(NUP98A);MS.gene069656(PABPC1);MS.gene069861(PRORP1);MS.gene07517(NUP98A);MS.gene21750(XPO1);MS.gene22877(tif225);MS.gene36351(NUP35);MS.gene49639(REFA1);MS.gene58073(EIF(ISO)4G1);MS.gene67431(At2g40290);MS.gene69249(TIF3F1);MS.gene75447(ACIN1);MS.gene7991…	K03262+K07562+K03231+K03231+K07562+K03257+K14297+K03248+K18213+K14297+K14290+K03240+K14313+K03231+K03260+K03237+K03249+K12875+K03248+K03257+K14004+K03248+K03248+K07562
Environmental Information Processing	Signal transduction	MAPK signaling pathway - plant	17	928	0.50148	0.839995	ko04016	MS.gene011598(SAPK3);MS.gene01593(At3g47570);MS.gene025160(MKK1);MS.gene034274(MKK4);MS.gene048867(ACS1);MS.gene049182(RBOHC);MS.gene055420(NDPK1);MS.gene066518(PP2C06);MS.gene069587(NDPK3);MS.gene071870(At2g14610);MS.gene072046(SRK2A);MS.gene34136(YDA);MS.gene42314(NTF3);MS.gene79764(PYL3);MS.gene82451(CML46);MS.gene86009(PYL3);MS.gene89703(RBOHF)	K14498+K13420+K20603+K13413+K20772+K13447+K00940+K14497+K00940+K13449+K14498+K20717+K20535+K14496+K02183+K14496+K13447
Metabolism	Glycan biosynthesis and metabolism	Glycosaminoglycan degradation	2	94	0.505363	0.839995	ko00531	MS.gene057017(BGAL17);MS.gene061412(HEXO1)	K12309+K12373
Metabolism	Nucleotide metabolism	Pyrimidine metabolism	13	712	0.515154	0.844852	ko00240	MS.gene015559(RPB2);MS.gene015574(RPB2);MS.gene028301(NRPB7);MS.gene028475(PYD3);MS.gene028478(PYD3);MS.gene055420(NDPK1);MS.gene068028(PYD3);MS.gene069587(NDPK3);MS.gene23307(DRTS);MS.gene40912(POLD1);MS.gene47662(PYD2);MS.gene52656(POLD2);MS.gene62518(UKL1)	K03010+K03010+K03015+K01431+K01431+K00940+K01431+K00940+K13998+K02327+K01464+K02328+K00876
Metabolism	Carbohydrate metabolism	Propanoate metabolism	3	157	0.537478	0.859137	ko00640	MS.gene000261(At3g60510);MS.gene06396(At5g09300);MS.gene52348(ACC1)	K05605+K00166+K11262
Metabolism	Lipid metabolism	Ether lipid metabolism	3	158	0.541763	0.859137	ko00565	MS.gene013152(NPC6);MS.gene056084(PLDZETA1);MS.gene067395(PLD1)	K01114+K01115+K01115
Cellular Processes	Transport and catabolism	Autophagy - other eukaryotes	4	216	0.544818	0.859137	ko04136	MS.gene027647(VPS34);MS.gene053486(ATG2);MS.gene42089(RAPTOR1);MS.gene85498(ATG6)	K00914+K17906+K07204+K08334
Genetic Information Processing	Translation	Ribosome	28	1588	0.567648	0.87632	ko03010	MS.gene017078(RPL18A);MS.gene019322(RPS10A);MS.gene022608(RPL4);MS.gene028176(RPS17);MS.gene028302(RPS14);MS.gene029407(RPL15);MS.gene031299(RPL24);MS.gene03522(RPS18A);MS.gene043476(RPL10);MS.gene046251(RPS19A);MS.gene053009(RPL12);MS.gene06501(RPL6);MS.gene065323(RPL1);MS.gene06859(UBICEP52-7);MS.gene071366(GSVIVT00020038001);MS.gene08434(RPL17A);MS.gene26005(RPL27AC);MS.gene27358(RPS9);MS.gene…	K02882+K02947+K02926+K02962+K02955+K02876+K02895+K02964+K02866+K02966+K02935+K02934+K02863+K02927+K02984+K02880+K02900+K02996+K02988+K02893+K02915+K02882+K02915+K02915+K02915+K02957+K02971+K02971
Metabolism	Nucleotide metabolism	Purine metabolism	16	914	0.577054	0.87632	ko00230	MS.gene004811(UAH);MS.gene015559(RPB2);MS.gene015574(RPB2);MS.gene028301(NRPB7);MS.gene050225(OsI_35105);MS.gene055420(NDPK1);MS.gene06122(At1g74260);MS.gene069587(NDPK3);MS.gene30397(RSH2);MS.gene34410(APS1);MS.gene40912(POLD1);MS.gene49688(APS2);MS.gene52656(POLD2);MS.gene82397(At4g26390);MS.gene84668(RSH2);MS.gene90538(At5g35170)	K18151+K03010+K03010+K03015+K00873+K00940+K01952+K00940+K00951+K13811+K02327+K13811+K02328+K00873+K00951+K00939
Genetic Information Processing	Replication and repair	Non-homologous end-joining	1	49	0.58882	0.87632	ko03450	MS.gene037064(LIG4)	K10777
Metabolism	Metabolism of cofactors and vitamins	Biotin metabolism	2	110	0.590232	0.87632	ko00780	MS.gene36484(KAS1);MS.gene55825(KAS1)	K09458+K09458
Metabolism	Metabolism of cofactors and vitamins	Folate biosynthesis	3	170	0.591338	0.87632	ko00790	MS.gene23307(DRTS);MS.gene30932(RIBA3);MS.gene41234(ATP1)	K13998+K14652+K01724
Metabolism	Amino acid metabolism	Glycine, serine and threonine metabolism	8	475	0.621635	0.895915	ko00260	MS.gene024907(TSB);MS.gene024908(TSB);MS.gene045342(AKHSDH2);MS.gene056427(maoII);MS.gene21474(GDCSH);MS.gene65233(AK1);MS.gene82624(TSB1);MS.gene85245(TS1)	K01696+K01696+K12524+K00276+K02437+K00928+K01696+K01733
Metabolism	Carbohydrate metabolism	Butanoate metabolism	2	117	0.623803	0.895915	ko00650	MS.gene003378(GABA-TP1);MS.gene051949(GLYR2)	K16871+K18121
Metabolism	Amino acid metabolism	Tyrosine metabolism	4	240	0.627713	0.895915	ko00350	MS.gene007891(At5g53970);MS.gene014664(AAT-1);MS.gene056427(maoII);MS.gene75310(AAT-1)	K00815+K14454+K00276+K14454
Metabolism	Carbohydrate metabolism	Starch and sucrose metabolism	17	1007	0.636984	0.895915	ko00500	MS.gene003731(AGPS1);MS.gene012100(At1g19940);MS.gene01904(SS3);MS.gene023076(F26G);MS.gene027724(At5g51830);MS.gene031043(SS2);MS.gene048972(TRE1);MS.gene05155(SUS6);MS.gene068096(DPE2);MS.gene08520(WAXY);MS.gene20555(PGIC1);MS.gene54201(BAM3);MS.gene55838(TRE1);MS.gene68730(UGPA);MS.gene72386(BAM3);MS.gene87551(BGLU15);MS.gene98726(At3g59480)	K00975+K01179+K00703+K01188+K00847+K00703+K01194+K00695+K00705+K13679+K01810+K01177+K01194+K00963+K01177+K01188+K00847
Metabolism	Lipid metabolism	Linoleic acid metabolism	3	183	0.64098	0.895915	ko00591	MS.gene044274(LOXA);MS.gene052709(LOX1.1);MSTRG.118102(LOX1)	K15718+K15718+K00454
Metabolism	Glycan biosynthesis and metabolism	Other types of O-glycan biosynthesis	2	124	0.655207	0.900628	ko00514	MS.gene060929(HPAT1);MS.gene86459(XEG113)	K20782+K20784
Genetic Information Processing	Transcription	Basal transcription factors	5	311	0.658996	0.900628	ko03022	MS.gene015573(--);MS.gene048841(XPB1);MS.gene35361(XPD);MS.gene45536(gtf2a1);MS.gene81728(TAF12)	K03137+K10843+K10844+K03122+K03126
Metabolism	Metabolism of cofactors and vitamins	One carbon pool by folate	2	133	0.692463	0.928762	ko00670	MS.gene021993(PURU1);MS.gene23307(DRTS)	K01433+K13998
Metabolism	Amino acid metabolism	Valine, leucine and isoleucine degradation	4	262	0.694684	0.928762	ko00280	MS.gene000261(At3g60510);MS.gene06396(At5g09300);MS.gene43507(BCAT2);MS.gene89630(ALDH3F1)	K05605+K00166+K00826+K00128
Metabolism	Biosynthesis of other secondary metabolites	Stilbenoid, diarylheptanoid and gingerol biosynthesis	3	218	0.752835	0.995362	ko00945	MS.gene009662(CYP73A3);MS.gene009720(OMT3);MS.gene33391(SHT)	K00487+K16040+K13065
Genetic Information Processing	Translation	Ribosome biogenesis in eukaryotes	9	605	0.760683	0.995362	ko03008	MS.gene012655(utp6);MS.gene015241(CKA4);MS.gene027776(NMD3);MS.gene037902(NSN1);MS.gene046400(NMD3);MS.gene05499(Sbds);MS.gene21750(XPO1);MS.gene67829(Y39A1A.14);MSTRG.74236(nmd3)	K14557+K03097+K07562+K14538+K07562+K14574+K14290+K14568+K07562
Genetic Information Processing	Folding, sorting and degradation	Protein processing in endoplasmic reticulum	31	1946	0.780231	0.999781	ko04141	MS.gene02713(DER2.2);MS.gene029804(CDC48E);MS.gene037354(STT3A);MS.gene040107(HRD3A);MS.gene041539(CUL1);MS.gene044277(HSP70-17);MS.gene044960(MED37C);MS.gene045060(PDI);MS.gene045327(SEC23);MS.gene047963(DER2.2);MS.gene067360(ATJ49);MS.gene068166(SKP1A);MS.gene24318(rnf-5);MS.gene25760(HSP70-17);MS.gene34700(SIF2);MS.gene40930(PSL5);MS.gene53799(ATJ3);MS.gene54807(OST1B);MS.gene55910(HSP70);MS.g…	K13989+K13525+K07151+K14026+K03347+K09486+K03283+K09580+K14006+K13989+K09518+K03094+K10666+K09486+K14018+K05546+K09503+K12666+K03283+K09487+K03094+K03094+K03237+K03283+K14007+K14004+K13993+K10956+K09503+K03283+K12667
Genetic Information Processing	Translation	Aminoacyl-tRNA biosynthesis	7	508	0.808805	0.999781	ko00970	MS.gene001273(At5g26710);MS.gene020651(At3g46100);MS.gene35246(THRRS);MS.gene43248(OVA4);MS.gene48445(OVA6);MS.gene53545(At5g26710);MS.gene59036(At3g11710)	K01885+K01892+K01868+K01867+K01881+K01885+K04567
Metabolism	Lipid metabolism	Biosynthesis of unsaturated fatty acids	2	171	0.814656	0.999781	ko01040	MS.gene75552(KCR1);MS.gene99404(ECR)	K10251+K10258
Metabolism	Metabolism of other amino acids	Taurine and hypotaurine metabolism	1	99	0.83419	0.999781	ko00430	MS.gene043909(PCO2)	K10712
Genetic Information Processing	Transcription	RNA polymerase	3	258	0.844452	0.999781	ko03020	MS.gene015559(RPB2);MS.gene015574(RPB2);MS.gene028301(NRPB7)	K03010+K03010+K03015
Metabolism	Metabolism of terpenoids and polyketides	Monoterpenoid biosynthesis	1	106	0.854002	0.999781	ko00902	MS.gene043320(TPS11)	K20979
Metabolism	Biosynthesis of other secondary metabolites	Isoflavonoid biosynthesis	1	118	0.882624	0.999781	ko00943	MS.gene26860(CYP93C2)	K13257
Metabolism	Amino acid metabolism	Lysine degradation	3	282	0.883974	0.999781	ko00310	MS.gene00641(At4g26910);MS.gene49855(ATXR3);MS.gene89630(ALDH3F1)	K00658+K22748+K00128
Genetic Information Processing	Folding, sorting and degradation	Protein export	3	286	0.889615	0.999781	ko03060	MS.gene04757(PLSP1);MS.gene61154(SRP-54C);MS.gene89613(sec61a)	K03100+K03106+K10956
Metabolism	Biosynthesis of other secondary metabolites	Flavonoid biosynthesis	5	434	0.891707	0.999781	ko00941	MS.gene009662(CYP73A3);MS.gene08804(CHS5);MS.gene33391(SHT);MS.gene55655(CHS5);MS.gene94090(FL)	K00487+K00660+K13065+K00660+K05278
Metabolism	Energy metabolism	Oxidative phosphorylation	9	715	0.897376	0.999781	ko00190	MS.gene003676(VHA-a3);MS.gene012020(PPA4);MS.gene012472(ATPC);MS.gene027409(SDH3-2);MS.gene049024(--);MS.gene058975(PPA4);MS.gene23358(VHA-c5);MS.gene72999(ATPD);MS.gene87628(SDH3-2)	K02154+K01507+K02136+K00236+K02140+K01507+K02155+K02113+K00236
Metabolism	Metabolism of terpenoids and polyketides	Zeatin biosynthesis	2	214	0.899108	0.999781	ko00908	MS.gene035527(ZOX1);MS.gene57313(ZOG1)	K13495+K13495
Metabolism	Amino acid metabolism	Tryptophan metabolism	3	297	0.903881	0.999781	ko00380	MS.gene051692(SNAT2);MS.gene40340(YUC6);MS.gene89630(ALDH3F1)	K22450+K11816+K00128
Metabolism	Glycan biosynthesis and metabolism	Glycosylphosphatidylinositol(GPI)-anchor biosynthesis	1	139	0.919896	0.999781	ko00563	MS.gene38822(Pigq)	K03860
Genetic Information Processing	Transcription	Spliceosome	22	1594	0.920326	0.999781	ko03040	MS.gene00528(PRP40A);MS.gene011322(RH30);MS.gene015568(CDC5);MS.gene027044(At3g62310);MS.gene028964(SKIPA);MS.gene044960(MED37C);MS.gene048622(Prpf18);MS.gene36411(Os01g0197200);MS.gene39420(SF3B2);MS.gene49045(RS41);MS.gene55910(HSP70);MS.gene65454(U2AF2);MS.gene74058(MED37C);MS.gene75173(SAP130A);MS.gene75447(ACIN1);MS.gene84706(At4g01020);MS.gene87429(RNU1);MS.gene90813(RDM16);MS.gene95050(smn…	K12821+K12823+K12860+K12820+K06063+K03283+K12817+K12823+K12829+K12893+K03283+K12837+K03283+K12830+K12875+K12818+K11093+K12843+K12839+K06063+K03283+K12625
Genetic Information Processing	Folding, sorting and degradation	SNARE interactions in vesicular transport	2	237	0.927961	0.999781	ko04130	MS.gene031092(VTI13);MS.gene033261(YKT61)	K08493+K08516
Environmental Information Processing	Membrane transport	ABC transporters	4	405	0.934278	0.999781	ko02010	MS.gene20723(ABCC14);MS.gene60651(ABCC10);MS.gene78925(ABCB2);MS.gene91060(ABCB6)	K05666+K05666+K05658+K05658
Cellular Processes	Transport and catabolism	Phagosome	5	484	0.936753	0.999781	ko04145	MS.gene003676(VHA-a3);MS.gene027647(VPS34);MS.gene23358(VHA-c5);MS.gene89613(sec61a);MS.gene93789(TUBA)	K02154+K00914+K02155+K10956+K07374
Metabolism	Lipid metabolism	alpha-Linolenic acid metabolism	3	340	0.944997	0.999781	ko00592	MS.gene21804(OPR2);MS.gene21807(OPR2);MSTRG.118102(LOX1)	K05894+K05894+K00454
Genetic Information Processing	Folding, sorting and degradation	Ubiquitin mediated proteolysis	17	1407	0.970008	0.999781	ko04120	MS.gene000943(SAE1A);MS.gene004416(CUL4);MS.gene029844(LOG2);MS.gene031013(CUL3A);MS.gene041539(CUL1);MS.gene057682(UPL3);MS.gene058289(UPL6);MS.gene068166(SKP1A);MS.gene068939(PIAL2);MS.gene42757(PIAL2);MS.gene43541(CYP65);MS.gene53501(DDB1);MS.gene54158(UBA1);MS.gene56989(UBA1);MS.gene59505(SKP1B);MS.gene64806(SKP1B);MSTRG.118136(--)	K10684+K10609+K10604+K03869+K03347+K10590+K10589+K03094+K04706+K04706+K10598+K10610+K03178+K03178+K03094+K03094+K04706
Metabolism	Carbohydrate metabolism	Pentose and glucuronate interconversions	8	809	0.978512	0.999781	ko00040	MS.gene013749(USP);MS.gene03227(USP);MS.gene30458(PME2.1);MS.gene40226(XK2);MS.gene46238(USP);MS.gene53178(UGD4);MS.gene68730(UGPA);MSTRG.13298(RE2)	K12447+K12447+K01051+K00854+K12447+K00012+K00963+K12447
Genetic Information Processing	Replication and repair	Nucleotide excision repair	22	1799	0.980466	0.999781	ko03420	MS.gene004416(CUL4);MS.gene009948(--);MS.gene009951(--);MS.gene032110(--);MS.gene045654(--);MS.gene046827(--);MS.gene048841(XPB1);MS.gene054911(UVH3);MS.gene060524(KIC);MS.gene074508(--);MS.gene26656(--);MS.gene26657(--);MS.gene35361(XPD);MS.gene40912(POLD1);MS.gene52656(POLD2);MS.gene53501(DDB1);MS.gene55008(LIG6);MS.gene67602(--);MS.gene79799(RFC3);MSTRG.52400(--);MSTRG.81249(--);MSTRG.95556(--)	K10609+K07466+K07466+K07466+K07466+K07466+K10843+K10846+K10840+K07466+K07466+K07466+K10844+K02327+K02328+K10610+K10747+K07466+K10756+K07466+K07466+K07466
Metabolism	Metabolism of other amino acids	Cyanoamino acid metabolism	4	521	0.984763	0.999781	ko00460	MS.gene023076(F26G);MS.gene38427(CYP79D3);MS.gene41487(CYP79D3);MS.gene87551(BGLU15)	K01188+K12153+K12153+K01188
Metabolism	Biosynthesis of other secondary metabolites	Phenylpropanoid biosynthesis	14	1291	0.986169	0.999781	ko00940	MS.gene007420(PAL1);MS.gene009662(CYP73A3);MS.gene015744(ALDH2C4);MS.gene023076(F26G);MS.gene039075(F6'H2);MS.gene21765(4CL3);MS.gene22421(PAL1);MS.gene31230(4CLL7);MS.gene33391(SHT);MS.gene34057(PAL2);MS.gene34290(4CL);MS.gene35114(At1g30760);MS.gene41567(PNC1);MS.gene87551(BGLU15)	K10775+K00487+K12355+K01188+K06892+K01904+K10775+K01904+K13065+K10775+K01904+K22395+K00430+K01188
Environmental Information Processing	Signal transduction	Plant hormone signal transduction	20	1758	0.990779	0.999781	ko04075	MS.gene005133(IAA16);MS.gene011598(SAPK3);MS.gene034274(MKK4);MS.gene039664(ARR9);MS.gene053517(ABF4);MS.gene066518(PP2C06);MS.gene071870(At2g14610);MS.gene072046(SRK2A);MS.gene073511(ARF9);MS.gene07402(IAA14);MS.gene09021(AHK3);MS.gene26736(TIFY3B);MS.gene30743(dnaJ);MS.gene30782(LAX3);MS.gene36334(IAA8);MS.gene36370(IAA26);MS.gene79764(PYL3);MS.gene79795(TIFY6B);MS.gene81929(ARF9);MS.gene86009(…	K14484+K14498+K13413+K14492+K14432+K14497+K13449+K14498+K14486+K14484+K14489+K13464+K14431+K13946+K14484+K14484+K14496+K13464+K14486+K14496
Organismal Systems	Environmental adaptation	Plant-pathogen interaction	24	2179	0.99724	0.999781	ko04626	MS.gene007984(TUFA);MS.gene012633(CPK19);MS.gene01593(At3g47570);MS.gene030539(MYB4);MS.gene034274(MKK4);MS.gene047643(--);MS.gene049182(RBOHC);MS.gene053813(CUT1);MS.gene061217(CPK19);MS.gene071870(At2g14610);MS.gene31557(WER);MS.gene35755(MYB14);MS.gene38399(EDS1);MS.gene38404(EDS1);MS.gene38408(EDS1);MS.gene38414(EDS1);MS.gene58998(HSP90-5);MS.gene61983(CPK19);MS.gene76300(CUT1);MS.gene82451(C…	K02358+K13412+K13420+K09422+K13413+K13448+K13447+K15397+K13412+K13449+K09422+K09422+K18875+K18875+K18875+K18875+K09487+K13412+K15397+K02183+K12795+K13412+K13447+K01373
Genetic Information Processing	Replication and repair	DNA replication	17	1707	0.997865	0.999781	ko03030	MS.gene00349(Os05g0235800);MS.gene009948(--);MS.gene009951(--);MS.gene032110(--);MS.gene045654(--);MS.gene046827(--);MS.gene074508(--);MS.gene26656(--);MS.gene26657(--);MS.gene40912(POLD1);MS.gene52656(POLD2);MS.gene55008(LIG6);MS.gene67602(--);MS.gene79799(RFC3);MSTRG.52400(--);MSTRG.81249(--);MSTRG.95556(--)	K02542+K07466+K07466+K07466+K07466+K07466+K07466+K07466+K07466+K02327+K02328+K10747+K07466+K10756+K07466+K07466+K07466
Genetic Information Processing	Replication and repair	Mismatch repair	16	1640	0.998002	0.999781	ko03430	MS.gene009948(--);MS.gene009951(--);MS.gene032110(--);MS.gene045654(--);MS.gene046827(--);MS.gene074508(--);MS.gene26656(--);MS.gene26657(--);MS.gene40912(POLD1);MS.gene52656(POLD2);MS.gene55008(LIG6);MS.gene67602(--);MS.gene79799(RFC3);MSTRG.52400(--);MSTRG.81249(--);MSTRG.95556(--)	K07466+K07466+K07466+K07466+K07466+K07466+K07466+K07466+K02327+K02328+K10747+K07466+K10756+K07466+K07466+K07466
Genetic Information Processing	Replication and repair	Homologous recombination	16	1852	0.999781	0.999781	ko03440	MS.gene009948(--);MS.gene009951(--);MS.gene032110(--);MS.gene045654(--);MS.gene046827(--);MS.gene074508(--);MS.gene26656(--);MS.gene26657(--);MS.gene40912(POLD1);MS.gene52656(POLD2);MS.gene67602(--);MS.gene95594(RECQL3);MSTRG.52001(--);MSTRG.52400(--);MSTRG.81249(--);MSTRG.95556(--)	K07466+K07466+K07466+K07466+K07466+K07466+K07466+K07466+K02327+K02328+K07466+K10901+K10901+K07466+K07466+K07466

## Sheet: Table S10
KEGG_A_class	KEGG_B_class	Pathway	SD Leaf phase2 vs ZD Leaf phase2 (1782)	All (34185)	Pvalue	Qvalue	Pathway ID	Genes	K_IDs
Metabolism	Energy metabolism	Photosynthesis - antenna proteins	21	94	1.23973e-08	1.624e-06	ko00196	MS.gene000925(LHCB4.1);MS.gene000927(LHCB4.1);MS.gene018915(lhcA-P4);MS.gene031016(CAB40);MS.gene031027(CAB40);MS.gene031028(CAB40);MS.gene031030(CAB3C);MS.gene037144(LHCA6);MS.gene047068(CAP10A);MS.gene057416(LHCA6);MS.gene08487(CAB7);MS.gene20444(CAB3C);MS.gene25011(CAB7);MS.gene35137(AB80);MS.gene47831(LHCB4.1);MS.gene47833(LHCB4.1);MS.gene81067(CAB7);MS.gene88379(CAB13);MS.gene93362(lhcA-P4);…	K08915+K08915+K08910+K08912+K08912+K08912+K08912+K08908+K08917+K08908+K08908+K08912+K08908+K08912+K08915+K08915+K08908+K08914+K08910+K08915+K08915
Metabolism	Global and overview maps	Metabolic pathways	748	12455	4.23e-07	2.7674e-05	ko01100	MS.gene00023(Os06g0675700);MS.gene000619(VHA-D);MS.gene000925(LHCB4.1);MS.gene000927(LHCB4.1);MS.gene000955(GPAT9);MS.gene000971(CYP71D11);MS.gene001065(CGS1);MS.gene001273(At5g26710);MS.gene002179(ALD1);MS.gene002357(AHL);MS.gene00264(IBR3);MS.gene003253(PSAF);MS.gene003256(TYDC2);MS.gene003287(pod);MS.gene003292(BACOVA_02659);MS.gene003635(PUR1);MS.gene003638(S6PDH);MS.gene003642(ADC1);MS.gene0…	K01187+K02149+K08915+K08915+K13506+K00512+K01739+K01885+K10206+K01082+K00249+K02694+K01593+K00430+K05349+K00764+K00011+K01583+K00891+K00600+K10527+K13679+K22207+K14674+K01590+K01183+K08967+K01693+K00232+K03146+K01555+K01803+K01904+K00026+K15227+K03103+K00703+K01580+K05350+K01937+K00913+K00031+K00472+K00487+K01953+K01626+K21374+K01188+K00844+K00430+K00860+K00588+K00763+K09838+K15634+K01568+K09833+…
Metabolism	Metabolism of cofactors and vitamins	Porphyrin and chlorophyll metabolism	32	250	2.737e-06	0.000119536	ko00860	MS.gene001273(At5g26710);MS.gene013006(UROS);MS.gene013337(COX15);MS.gene014202(GSA1);MS.gene015029(HEMH);MS.gene015512(SGR);MS.gene024699(CHLD);MS.gene033118(CHLP);MS.gene042980(NYC1);MS.gene048109(HEMH);MS.gene052469(NYC1);MS.gene053466(At5g26710);MS.gene05556(NYC1);MS.gene063091(GSA1);MS.gene06332(HEMH);MS.gene064952(HCAR);MS.gene069371(3PCR);MS.gene09137(PAO);MS.gene09357(HEMA1);MS.gene20354(…	K01885+K01719+K02259+K01845+K01772+K22013+K03404+K10960+K13606+K01772+K13606+K01885+K13606+K01845+K01772+K18010+K00218+K13071+K02492+K22013+K01885+K22013+K01772+K13545+K01885+K01885+K18010+K01885+K01845+K03428+K03403+K01599
Metabolism	Global and overview maps	Biosynthesis of secondary metabolites	437	7172	0.000116176	0.00329278	ko01110	MS.gene000955(GPAT9);MS.gene001065(CGS1);MS.gene001273(At5g26710);MS.gene002179(ALD1);MS.gene00264(IBR3);MS.gene003256(TYDC2);MS.gene003287(pod);MS.gene003292(BACOVA_02659);MS.gene003635(PUR1);MS.gene00433(SK);MS.gene004358(SHM3);MS.gene004536(MFP2);MS.gene004977(WAXY);MS.gene005530(SDP1);MS.gene006184(SDC1);MS.gene006461(HIS3);MS.gene006655(ACX3);MS.gene007375(TIM);MS.gene007715(4CLL7);MS.gene00…	K13506+K01739+K01885+K10206+K00249+K01593+K00430+K05349+K00764+K00891+K00600+K10527+K13679+K14674+K01590+K01693+K00232+K01803+K01904+K00026+K15227+K00703+K01580+K12153+K05350+K00031+K00487+K01953+K01626+K21374+K04125+K01188+K00844+K00430+K00588+K09838+K15634+K01568+K09833+K01904+K00895+K01719+K02259+K00705+K18857+K00166+K01845+K00975+K01662+K16860+K01772+K01814+K04123+K22013+K01835+K05933+K00031+…
Metabolism	Energy metabolism	Photosynthesis	23	188	0.000131262	0.00329278	ko00195	MS.gene002059(PETF);MS.gene003253(PSAF);MS.gene013827(PSBS);MS.gene014852(ATPG);MS.gene018588(PSAEA);MS.gene024414(--);MS.gene024886(psaD);MS.gene027054(ATPC);MS.gene029004(petC);MS.gene032494(PPL1);MS.gene033466(PSAL);MS.gene061429(PPL1);MS.gene072875(ATPG);MS.gene20025(--);MS.gene32652(ATPG);MS.gene33873(PSAK);MS.gene35751(petC);MS.gene56284(PSAG);MS.gene74498(PSBO);MS.gene75432(PSBS);MS.gene80…	K02639+K02694+K03542+K02109+K02693+K02113+K02692+K02115+K02636+K02717+K02699+K02717+K02109+K02113+K02109+K02698+K02636+K08905+K02716+K03542+K02109+K08901+K08901
Metabolism	Amino acid metabolism	Tyrosine metabolism	27	240	0.000150814	0.00329278	ko00350	MS.gene003256(TYDC2);MS.gene00711(FAH);MS.gene013671(ADH1);MS.gene02053(TYDC2);MS.gene02488(ADH1);MS.gene02655(ADH1);MS.gene03160(TYDC2);MS.gene032263(HGO);MS.gene035368(FAHD1);MS.gene038288(HPD);MS.gene046381(TYDC1);MS.gene046383(TYDC1);MS.gene046385(TYDC1);MS.gene33432(--);MS.gene33522(ADH1);MS.gene33547(At1g31672);MS.gene34246(HGO);MS.gene37836(At5g42250);MS.gene39827(At5g42250);MS.gene43462(G…	K01593+K01555+K18857+K01593+K18857+K18857+K01593+K00451+K01557+K00457+K01593+K01593+K01593+K07253+K18857+K00276+K00451+K00121+K00121+K01800+K01557+K00276+K00276+K18857+K01593+K00121+K01557
Genetic Information Processing	Folding, sorting and degradation	Proteasome	36	366	0.000213499	0.00399548	ko03050	MS.gene004328(RPN11);MS.gene011376(RPN7);MS.gene014393(21D7);MS.gene015610(RPN2A);MS.gene028013(RPN9B);MS.gene033335(RPN7);MS.gene038008(RPT2B);MS.gene038009(RPT2A);MS.gene039040(PAB1);MS.gene04104(PA200);MS.gene04390(PA200);MS.gene046093(PAA1);MS.gene051003(RPT1);MS.gene059007(RPT2B);MS.gene064786(21D7);MS.gene073037(PBA1);MS.gene073042(RPN6);MS.gene073043(RPN6);MS.gene073044(RPN6);MS.gene25024(…	K03030+K03037+K03033+K03032+K03039+K03037+K03062+K03062+K02726+K06699+K06699+K02730+K03061+K03062+K03033+K02738+K03036+K03036+K03036+K03061+K02732+K02737+K03036+K02738+K03065+K03033+K03061+K03064+K03035+K03036+K02732+K02736+K06699+K02726+K03039+K03064
Metabolism	Metabolism of cofactors and vitamins	Riboflavin metabolism	13	83	0.000349967	0.00573071	ko00740	MS.gene023273(PAP7);MS.gene028272(At2g44050);MS.gene028458(RIBA1);MS.gene030274(ENPP3);MS.gene040098(PAP3);MS.gene047018(PAP3);MS.gene052551(FHY);MS.gene08345(PAP7);MS.gene31178(RIBA3);MS.gene32199(FHY);MS.gene35186(At2g44050);MS.gene54848(FHY);MS.gene75089(ENPP3)	K14379+K00794+K14652+K01513+K14379+K14379+K20884+K14379+K14652+K20884+K00794+K20884+K01513
Metabolism	Global and overview maps	Carbon metabolism	99	1366	0.000604106	0.0087931	ko01200	MS.gene00264(IBR3);MS.gene004358(SHM3);MS.gene007375(TIM);MS.gene007924(MMDH);MS.gene009529(IDH1);MS.gene011070(HXK1);MS.gene011851(At3g50520);MS.gene017354(IDH1);MS.gene018326(BCCP1);MS.gene019525(NAD-ME2);MS.gene020572(OsI_35105);MS.gene022710(PRS1);MS.gene023314(E1-BETA-2);MS.gene023315(GLO1);MS.gene024702(At1g50460);MS.gene026953(Os06g0486800);MS.gene027865(PCKA);MS.gene028030(At1g32060);MS.g…	K00249+K00600+K01803+K00026+K00031+K00844+K15634+K00031+K02160+K00028+K00873+K00948+K00162+K11517+K00844+K00122+K01610+K00855+K01623+K02160+K01595+K01006+K01900+K00850+K01938+K05605+K00600+K00627+K00600+K00030+K01595+K13034+K01738+K00161+K05298+K00627+K00234+K01610+K00850+K01602+K00161+K00850+K00051+K00026+K01079+K00600+K15919+K00600+K01595+K15918+K15918+K00850+K00121+K01689+K00121+K00036+K00600+…
Metabolism	Carbohydrate metabolism	Glycolysis / Gluconeogenesis	55	676	0.000799203	0.0104696	ko00010	MS.gene007375(TIM);MS.gene008012(mipp1);MS.gene011070(HXK1);MS.gene011851(At3g50520);MS.gene01198(PDC4);MS.gene012673(PFP-BETA);MS.gene013671(ADH1);MS.gene015702(PGM1);MS.gene020572(OsI_35105);MS.gene023314(E1-BETA-2);MS.gene024702(At1g50460);MS.gene02488(ADH1);MS.gene02655(ADH1);MS.gene027865(PCKA);MS.gene029489(FBA3);MS.gene037013(--);MS.gene042072(PFK2);MS.gene045063(ALDH3H1);MS.gene052712(At3…	K01803+K03103+K00844+K15634+K01568+K00895+K18857+K01835+K00873+K00162+K00844+K18857+K18857+K01610+K01623+K01792+K00850+K00128+K00627+K01792+K00161+K00627+K01610+K00850+K00161+K00850+K18857+K00128+K00850+K00121+K01689+K00121+K01623+K03841+K00873+K00627+K01792+K00873+K00927+K01623+K00134+K00850+K18857+K00161+K00873+K00850+K03841+K00850+K00002+K00121+K15633+K00134+K00134+K00844+K00134
Metabolism	Energy metabolism	Nitrogen metabolism	20	177	0.000969015	0.0115401	ko00910	MS.gene007691(NEC3);MS.gene008847(NRT2.5);MS.gene01810(GS2);MS.gene027637(BCA2);MS.gene034864(ACA1);MS.gene035992(NIA);MS.gene035993(NIA);MS.gene053740(NIA);MS.gene056444(NRT2.5);MS.gene056878(ACA1);MS.gene072149(gdh);MS.gene32413(GLT1);MS.gene33885(GLT1);MS.gene39651(NIR1);MS.gene44379(BCA2);MS.gene73930(NIA);MS.gene82916(BCA1);MS.gene93980(GS1);MS.gene94104(NIA);MS.gene97933(NRT2.5)	K01674+K02575+K01915+K01673+K01674+K10534+K10534+K10534+K02575+K01674+K00262+K00264+K00264+K00366+K01673+K10534+K01673+K01915+K10534+K02575
Metabolism	Carbohydrate metabolism	Galactose metabolism	31	330	0.00120102	0.0131112	ko00052	MS.gene00023(Os06g0675700);MS.gene003638(S6PDH);MS.gene005336(GOLS2);MS.gene011070(HXK1);MS.gene014136(RFS2);MS.gene015702(PGM1);MS.gene016188(CWINV1);MS.gene024702(At1g50460);MS.gene032626(RFS);MS.gene042072(PFK2);MS.gene042600(At5g18200);MS.gene053055(RFS);MS.gene057017(BGAL17);MS.gene069886(PFK7);MS.gene20142(PFK3);MS.gene20993(GOLS2);MS.gene20994(GOLS2);MS.gene20996(GOLS2);MS.gene21045(GOLS2)…	K01187+K00011+K18819+K00844+K06617+K01835+K01193+K00844+K06617+K00850+K00965+K06617+K12309+K00850+K00850+K18819+K18819+K18819+K18819+K18819+K01784+K00850+K18819+K01193+K00850+K06617+K00850+K07407+K00850+K12447+K00844
Metabolism	Global and overview maps	Biosynthesis of amino acids	88	1220	0.00136186	0.0137234	ko01230	MS.gene001065(CGS1);MS.gene002179(ALD1);MS.gene00433(SK);MS.gene004358(SHM3);MS.gene006461(HIS3);MS.gene007375(TIM);MS.gene007993(TYRAAT1);MS.gene009529(IDH1);MS.gene010184(DHAPS-1);MS.gene011851(At3g50520);MS.gene01503(HISN3);MS.gene017354(IDH1);MS.gene01810(GS2);MS.gene020572(OsI_35105);MS.gene022310(PAT1);MS.gene022710(PRS1);MS.gene029489(FBA3);MS.gene031620(PGAAIR);MS.gene042072(PFK2);MS.gene…	K01739+K10206+K00891+K00600+K01693+K01803+K15227+K00031+K01626+K15634+K01814+K00031+K01915+K00873+K00766+K00948+K01623+K00053+K00850+K01696+K10206+K00600+K01850+K01733+K14677+K00600+K00030+K13034+K01738+K00620+K00850+K10206+K01586+K00826+K00850+K01714+K01733+K01693+K01079+K00789+K00600+K00264+K01693+K00264+K01736+K00600+K00850+K01689+K00286+K01696+K00826+K00600+K01738+K14272+K01623+K01703+K01736+…
Metabolism	Metabolism of cofactors and vitamins	Thiamine metabolism	14	108	0.00146674	0.0137245	ko00730	MS.gene006752(THI1);MS.gene014804(TKT2);MS.gene031551(THI1);MS.gene035274(TKT2);MS.gene040309(At3g01820);MS.gene050169(ADK);MS.gene060356(TKT2);MS.gene071053(At5g47840);MS.gene09794(ADK);MS.gene43503(NIFS1);MS.gene53606(THIM);MS.gene68677(At5g35170);MS.gene74459(THI1);MS.gene93840(THI1)	K03146+K01662+K03146+K01662+K00939+K00939+K01662+K00939+K00939+K04487+K00878+K00939+K03146+K03146
Organismal Systems	Environmental adaptation	Circadian rhythm - plant	28	296	0.00181976	0.0158926	ko04712	MS.gene005375(PIL15);MS.gene006121(GI);MS.gene015040(ELF3);MS.gene015361(CKB1);MS.gene024293(CHS);MS.gene024382(LHY);MS.gene025849(LHY);MS.gene049833(PRR73);MS.gene058112(CHS5);MS.gene069355(FT);MS.gene070534(COP1);MS.gene08959(CHS);MS.gene09285(CHS1);MS.gene20282(CKA4);MS.gene20962(PIL15);MS.gene21650(SPA2);MS.gene21752(CHS4);MS.gene21868(CHS9);MS.gene30890(APRR7);MS.gene44488(HD6);MS.gene54415(…	K12126+K12124+K12125+K03115+K00660+K12133+K12133+K12129+K00660+K16223+K10143+K00660+K00660+K03097+K12126+K16240+K00660+K00660+K12129+K03097+K16223+K12124+K12127+K12119+K12119+K12119+K00660+K16223
Metabolism	Energy metabolism	Sulfur metabolism	19	175	0.00204125	0.0167127	ko00920	MS.gene001065(CGS1);MS.gene002357(AHL);MS.gene00818(APR3);MS.gene00820(APR3);MS.gene01027(APR3);MS.gene011719(AKN);MS.gene01334(AHL);MS.gene01744(AHL);MS.gene028282(SAL1);MS.gene058651(CAS1);MS.gene058738(CYS1);MS.gene070980(APS1);MS.gene34410(APS1);MS.gene37680(APS1);MS.gene44033(CYSD1);MS.gene49688(APS2);MS.gene55523(SOX);MS.gene69910(RCS3);MSTRG.104229(PCAS-1)	K01739+K01082+K05907+K05907+K05907+K00860+K01082+K01082+K15422+K13034+K01738+K13811+K13811+K13811+K01738+K13811+K00387+K01738+K13034
Metabolism	Amino acid metabolism	Phenylalanine metabolism	31	346	0.00251339	0.0193679	ko00360	MS.gene003256(TYDC2);MS.gene005220(AMI1);MS.gene007715(4CLL7);MS.gene009662(CYP73A3);MS.gene011803(CCOAOMT2);MS.gene012404(4CL);MS.gene02053(TYDC2);MS.gene020987(PAL1);MS.gene029773(4CLL7);MS.gene029816(PAL17.1);MS.gene03160(TYDC2);MS.gene038288(HPD);MS.gene046381(TYDC1);MS.gene046383(TYDC1);MS.gene046385(TYDC1);MS.gene049797(4CLL7);MS.gene056028(AMI1);MS.gene064029(At4g26220);MS.gene09003(At4g34…	K01593+K01426+K01904+K00487+K00588+K01904+K01593+K10775+K01904+K10775+K01593+K00457+K01593+K01593+K01593+K01904+K01426+K00588+K01426+K01904+K10775+K10775+K10775+K10775+K00487+K07253+K00276+K10775+K00276+K00276+K01593
Genetic Information Processing	Translation	mRNA surveillance pathway	51	652	0.00274624	0.0199865	ko03015	MS.gene003272(CPSF30);MS.gene003999(Srrm1);MS.gene004065(ALY1);MS.gene00446(PAB2);MS.gene004746(RNP1);MS.gene004748(RNP1);MS.gene007296(PCFS4);MS.gene007383(B'BETA);MS.gene011071(PAPS4);MS.gene011158(PP2AB2);MS.gene015154(RNP1);MS.gene015941(B'KAPPA);MS.gene018075(RNGTT);MS.gene021631(B'KAPPA);MS.gene023134(OsI_006296);MS.gene023305(UBC26);MS.gene027896(PSRP2);MS.gene028450(PABN3);MS.gene028868(C…	K14404+K13171+K12881+K13126+K14411+K14411+K14400+K11584+K14376+K04354+K14411+K11584+K13917+K11584+K04354+K15544+K13126+K14396+K12883+K11584+K11584+K11584+K14325+K14398+K13126+K15544+K03265+K11583+K13126+K14400+K00565+K14324+K13126+K14411+K12881+K03265+K14411+K14407+K12812+K06269+K14404+K11583+K13126+K13126+K14399+K13025+K13126+K14398+K03265+K04354+K04354
Metabolism	Metabolism of cofactors and vitamins	Nicotinate and nicotinamide metabolism	16	142	0.0030616	0.0211089	ko00760	MS.gene011805(NAPRT2);MS.gene025548(At1g55090);MS.gene026963(AO);MS.gene030274(ENPP3);MS.gene031787(NADK1);MS.gene066586(At1g55090);MS.gene066717(--);MS.gene48990(At1g55090);MS.gene50271(At1g55090);MS.gene62990(QPT);MS.gene75089(ENPP3);MS.gene78414(--);MS.gene90508(NAPRT2);MS.gene94483(Os09g0345700);MS.gene99050(At1g55090);MS.gene99621(--)	K00763+K01950+K00278+K01513+K00858+K01950+K18551+K01950+K01950+K00767+K01513+K18551+K00763+K00858+K01950+K18551
Metabolism	Metabolism of cofactors and vitamins	Vitamin B6 metabolism	12	95	0.00385325	0.0252388	ko00750	MS.gene01623(PDX13);MS.gene051794(TS1);MS.gene057207(PLR1);MS.gene072127(At1g17710);MS.gene24844(TS1);MS.gene36402(At1g17710);MS.gene36550(At1g17710);MS.gene36996(PS2);MS.gene36999(At1g17710);MS.gene47830(PDX2);MS.gene85191(At1g17710);MS.gene85245(TS1)	K06215+K01733+K05275+K13248+K01733+K13248+K13248+K13248+K13248+K08681+K13248+K01733
Metabolism	Lipid metabolism	alpha-Linolenic acid metabolism	29	340	0.00669355	0.041755	ko00592	MS.gene004536(MFP2);MS.gene005530(SDP1);MS.gene006655(ACX3);MS.gene013671(ADH1);MS.gene021660(CYP74A);MS.gene02488(ADH1);MS.gene026394(AOS3);MS.gene02655(ADH1);MS.gene053906(AOC);MS.gene056626(AOS3);MS.gene061067(AOS3);MS.gene07270(SDP1);MS.gene24086(OPR1);MS.gene24088(4CLL5);MS.gene25869(LOX2.1);MS.gene25870(LOX2.1);MS.gene25873(LOX2.1);MS.gene26914(AOS1);MS.gene27111(OPR1);MS.gene33522(ADH1);MS…	K10527+K14674+K00232+K18857+K01723+K18857+K01723+K18857+K10525+K01723+K01723+K14674+K05894+K10526+K00454+K00454+K00454+K01723+K05894+K18857+K07513+K08241+K00454+K18857+K10526+K05894+K00454+K10526+K10525
Metabolism	Metabolism of other amino acids	beta-Alanine metabolism	24	273	0.00900861	0.0504185	ko00410	MS.gene00264(IBR3);MS.gene008330(GAD);MS.gene027622(SPDSYN1);MS.gene028475(PYD3);MS.gene038170(PYD2);MS.gene041680(GAD4);MS.gene045063(ALDH3H1);MS.gene047437(PRL2);MS.gene04775(At4g13360);MS.gene053575(PYD3);MS.gene065926(GAD4);MS.gene069680(GAD4);MS.gene069681(GAD4);MS.gene069682(GAD4);MS.gene33547(At1g31672);MS.gene33615(ALDH3H1);MS.gene47662(PYD2);MS.gene67315(IBR3);MS.gene69728(At1g62810);MS.…	K00249+K01580+K00797+K01431+K01464+K01580+K00128+K01578+K05605+K01431+K01580+K01580+K01580+K01580+K00276+K00128+K01464+K00249+K00276+K00276+K01431+K17839+K01580+K17839
Metabolism	Amino acid metabolism	Alanine, aspartate and glutamate metabolism	25	288	0.00909342	0.0504185	ko00250	MS.gene003635(PUR1);MS.gene008330(GAD);MS.gene009829(AS2);MS.gene01810(GS2);MS.gene023179(PYRB3);MS.gene026963(AO);MS.gene031835(GABA-TP1);MS.gene041680(GAD4);MS.gene062935(PUR1);MS.gene065926(GAD4);MS.gene066203(ALDH5F1);MS.gene069680(GAD4);MS.gene069681(GAD4);MS.gene069682(GAD4);MS.gene072149(gdh);MS.gene31005(CARA);MS.gene32413(GLT1);MS.gene33885(GLT1);MS.gene44305(GGAT2);MS.gene50697(PUR1);MS…	K00764+K01580+K01953+K01915+K00609+K00278+K16871+K01580+K00764+K01580+K17761+K01580+K01580+K01580+K00262+K01956+K00264+K00264+K14272+K00764+K01756+K00827+K00827+K01915+K01580
Genetic Information Processing	Translation	RNA transport	88	1311	0.00933724	0.0504185	ko03013	MS.gene001097(REFA1);MS.gene002015(TIF3C1);MS.gene002016(TIF3C1);MS.gene003999(Srrm1);MS.gene004065(ALY1);MS.gene00446(PAB2);MS.gene00589(TIF3C1);MS.gene009658(EIF2B);MS.gene012492(NUP43);MS.gene014808(RAN1);MS.gene01529(THO7A);MS.gene015614(THO2);MS.gene017106(NMD3);MS.gene018563(NUP205);MS.gene027776(NMD3);MS.gene027802(eif2b2);MS.gene027896(PSRP2);MS.gene028868(CBP20);MS.gene030032(nmd3);MS.ge…	K03231+K03252+K03252+K13171+K12881+K13126+K03252+K03238+K14305+K07936+K13176+K12879+K07562+K14310+K07562+K03754+K13126+K12883+K07562+K03231+K03231+K14319+K03231+K14325+K12880+K03231+K13126+K13130+K07562+K03238+K03240+K03231+K03259+K14318+K07562+K13126+K03250+K14308+K14293+K18213+K18213+K03754+K07936+K03241+K14295+K14288+K14324+K13126+K03238+K03231+K03231+K03231+K03231+K03231+K03231+K03231+K03231+…
Metabolism	Energy metabolism	Carbon fixation in photosynthetic organisms	31	380	0.00962186	0.0504185	ko00710	MS.gene007375(TIM);MS.gene007924(MMDH);MS.gene019525(NAD-ME2);MS.gene027865(PCKA);MS.gene028030(At1g32060);MS.gene029489(FBA3);MS.gene033678(PPC2);MS.gene035259(PPDK);MS.gene058166(PPC4);MS.gene064435(GAPB);MS.gene069185(PCKA);MS.gene074249(RBCS);MS.gene21413(MDH1);MS.gene21450(MDHG);MS.gene36018(PPC16);MS.gene44305(GGAT2);MS.gene44835(ALDC);MS.gene48151(FBPban1);MS.gene51927(GAPA);MS.gene52287(G…	K01803+K00026+K00028+K01610+K00855+K01623+K01595+K01006+K01595+K05298+K01610+K01602+K00051+K00026+K01595+K14272+K01623+K03841+K05298+K05298+K00025+K00927+K01623+K00134+K00025+K03841+K01602+K01602+K00134+K00134+K00134
Metabolism	Lipid metabolism	Fatty acid degradation	25	295	0.012062	0.0596719	ko00071	MS.gene00264(IBR3);MS.gene004536(MFP2);MS.gene006655(ACX3);MS.gene013671(ADH1);MS.gene024683(LACS4);MS.gene02488(ADH1);MS.gene026390(LACS2);MS.gene02655(ADH1);MS.gene044334(LACS8);MS.gene045063(ALDH3H1);MS.gene045073(LACS9);MS.gene08981(AAE16);MS.gene22309(LACS4);MS.gene33522(ADH1);MS.gene33594(LACS9);MS.gene33615(ALDH3H1);MS.gene37836(At5g42250);MS.gene39827(At5g42250);MS.gene50410(PED1);MS.gene…	K00249+K10527+K00232+K18857+K01897+K18857+K01897+K18857+K01897+K00128+K01897+K01897+K01897+K18857+K01897+K00128+K00121+K00121+K07513+K00626+K00249+K01897+K01897+K18857+K00121
Metabolism	Biosynthesis of other secondary metabolites	Betalain biosynthesis	8	60	0.0122988	0.0596719	ko00965	MS.gene003256(TYDC2);MS.gene02053(TYDC2);MS.gene03160(TYDC2);MS.gene046381(TYDC1);MS.gene046383(TYDC1);MS.gene046385(TYDC1);MS.gene065633(DODA);MS.gene95312(TYDC1)	K01593+K01593+K01593+K01593+K01593+K01593+K15777+K01593
Metabolism	Carbohydrate metabolism	Butanoate metabolism	11	117	0.0420287	0.196634	ko00650	MS.gene008330(GAD);MS.gene031835(GABA-TP1);MS.gene041680(GAD4);MS.gene065926(GAD4);MS.gene066203(ALDH5F1);MS.gene069680(GAD4);MS.gene069681(GAD4);MS.gene069682(GAD4);MS.gene57887(AAT1);MS.gene85223(GLYR2);MSTRG.112445(GAD4)	K01580+K16871+K01580+K01580+K17761+K01580+K01580+K01580+K00626+K18121+K01580
Environmental Information Processing	Signal transduction	MAPK signaling pathway - plant	60	928	0.0512919	0.231698	ko04016	MS.gene002606(At3g47570);MS.gene004143(MPK3);MS.gene004281(At3g47570);MS.gene008990(MYC2);MS.gene009725(WRKY24);MS.gene011860(SAPK10);MS.gene014834(EBF2);MS.gene015804(PP2C06);MS.gene01583(XA21);MS.gene01589(At3g47570);MS.gene01593(At3g47570);MS.gene015986(EBF2);MS.gene01687(PRB1);MS.gene017559(CHN48);MS.gene02255(PRB1);MS.gene02405(RTH);MS.gene025160(MKK1);MS.gene025169(PP2C06);MS.gene027882(MYC…	K13420+K20536+K13420+K13422+K13424+K14498+K14515+K14497+K13420+K13420+K13420+K14515+K13449+K20547+K13449+K20726+K20603+K14497+K13422+K14496+K14498+K13422+K13422+K14497+K20772+K13447+K14514+K00940+K14516+K20547+K14497+K13449+K14498+K14509+K14514+K14509+K14497+K14515+K20717+K14498+K13425+K17686+K14515+K14515+K14497+K13422+K13424+K20604+K02183+K02183+K14496+K14498+K13447+K14496+K13413+K14514+K14496+…
Metabolism	Carbohydrate metabolism	Pyruvate metabolism	34	497	0.0656765	0.286787	ko00620	MS.gene007924(MMDH);MS.gene015780(At1g67280);MS.gene018326(BCCP1);MS.gene019525(NAD-ME2);MS.gene020572(OsI_35105);MS.gene023314(E1-BETA-2);MS.gene02383(GLX1);MS.gene027865(PCKA);MS.gene033488(BCCP1);MS.gene033678(PPC2);MS.gene035259(PPDK);MS.gene045063(ALDH3H1);MS.gene049092(At1g67280);MS.gene052712(At3g13930);MS.gene058166(PPC4);MS.gene060480(PDH-E1);MS.gene065115(LTA2);MS.gene069185(PCKA);MS.ge…	K00026+K01759+K02160+K00028+K00873+K00162+K01759+K01610+K02160+K01595+K01006+K00128+K01759+K00627+K01595+K00161+K00627+K01610+K00161+K00051+K00026+K00128+K01595+K00626+K00873+K00627+K00025+K00873+K01638+K00161+K00873+K00025+K02160+K01069
Genetic Information Processing	Folding, sorting and degradation	Protein export	21	286	0.0728719	0.300324	ko03060	MS.gene003655(--);MS.gene005137(TATA);MS.gene007852(sec61a);MS.gene013768(--);MS.gene015754(PLSP1);MS.gene029496(TATC);MS.gene04757(PLSP1);MS.gene048970(BIP4);MS.gene049118(PLSP1);MS.gene06117(BIP4);MS.gene08078(--);MS.gene08216(SRP-54C);MS.gene20206(BIP5);MS.gene24695(FFC);MS.gene30352(Gtp-bp);MS.gene36215(Sec11a);MS.gene48450(TPP2);MS.gene55836(BIP4);MS.gene84538(--);MS.gene89613(sec61a);MSTRG.…	K12272+K03116+K10956+K03070+K03100+K03118+K03100+K09490+K03100+K09490+K12275+K03106+K09490+K03106+K13431+K13280+K03100+K09490+K12275+K10956+K09540
Metabolism	Metabolism of other amino acids	Taurine and hypotaurine metabolism	9	99	0.0733616	0.300324	ko00430	MS.gene008330(GAD);MS.gene041680(GAD4);MS.gene043909(PCO2);MS.gene065926(GAD4);MS.gene069680(GAD4);MS.gene069681(GAD4);MS.gene069682(GAD4);MS.gene91242(PCO4);MSTRG.112445(GAD4)	K01580+K01580+K10712+K01580+K01580+K01580+K01580+K10712+K01580
Metabolism	Biosynthesis of other secondary metabolites	Monobactam biosynthesis	8	87	0.0836901	0.322893	ko00261	MS.gene070980(APS1);MS.gene23547(DHPS1);MS.gene34410(APS1);MS.gene37680(APS1);MS.gene49688(APS2);MS.gene54950(AK1);MS.gene65233(AK1);MS.gene75658(AKHSDH2)	K13811+K01714+K13811+K13811+K13811+K00928+K00928+K12524
Metabolism	Carbohydrate metabolism	Citrate cycle (TCA cycle)	19	259	0.0851705	0.322893	ko00020	MS.gene007924(MMDH);MS.gene009529(IDH1);MS.gene017354(IDH1);MS.gene023314(E1-BETA-2);MS.gene027865(PCKA);MS.gene038072(Os02g0621700);MS.gene052712(At3g13930);MS.gene055904(IDH5);MS.gene060480(PDH-E1);MS.gene065115(LTA2);MS.gene065590(SDH1-1);MS.gene069185(PCKA);MS.gene08518(PDH-E1);MS.gene21450(MDHG);MS.gene60811(EMB3003);MS.gene65938(CMDH);MS.gene81115(CIT);MS.gene82006(PDH-E1);MS.gene85559(MD1)	K00026+K00031+K00031+K00162+K01610+K01900+K00627+K00030+K00161+K00627+K00234+K01610+K00161+K00026+K00627+K00025+K01647+K00161+K00025
Metabolism	Carbohydrate metabolism	Amino sugar and nucleotide sugar metabolism	52	823	0.0888425	0.322893	ko00520	MS.gene003162(GAUT4);MS.gene006197(CHIT3);MS.gene011070(HXK1);MS.gene012473(GAE1);MS.gene014500(AGPS1);MS.gene015702(PGM1);MS.gene017559(CHN48);MS.gene018225(GAUT9);MS.gene020860(AGPC);MS.gene022991(GAUT8);MS.gene024702(At1g50460);MS.gene028283(GLCNAC1PUT1);MS.gene032211(CHI4);MS.gene032212(CHI4);MS.gene042600(At5g18200);MS.gene044356(AGPP);MS.gene051555(UXS3);MS.gene052878(CHI4);MS.gene061412(HE…	K13648+K01183+K00844+K08679+K00975+K01835+K20547+K13648+K00975+K13648+K00844+K00972+K01183+K01183+K00965+K00975+K08678+K01183+K12373+K20547+K08678+K01836+K01784+K13648+K12448+K08678+K00972+K13648+K00975+K00847+K01183+K01183+K00975+K10046+K13648+K01183+K12448+K01183+K01183+K10046+K01183+K08679+K01183+K01209+K01183+K15920+K00847+K00012+K00847+K12447+K01183+K00844
Metabolism	Amino acid metabolism	Lysine biosynthesis	9	103	0.0889224	0.322893	ko00300	MS.gene002179(ALD1);MS.gene047079(ALD1);MS.gene071944(ALD1);MS.gene073668(LYSA1);MS.gene23547(DHPS1);MS.gene54950(AK1);MS.gene65233(AK1);MS.gene75658(AKHSDH2);MS.gene90918(LYSA1)	K10206+K10206+K10206+K01586+K01714+K00928+K00928+K12524+K01586
Metabolism	Nucleotide metabolism	Purine metabolism	57	914	0.0932556	0.322893	ko00230	MS.gene003635(PUR1);MS.gene011719(AKN);MS.gene015559(RPB2);MS.gene015702(PGM1);MS.gene017134(PDF1);MS.gene01816(GK3);MS.gene020572(OsI_35105);MS.gene022710(PRS1);MS.gene025694(relA);MS.gene028301(NRPB7);MS.gene030061(PDF1);MS.gene030274(ENPP3);MS.gene038389(POLIA);MS.gene040174(NRPB5A);MS.gene040309(At3g01820);MS.gene047550(ALN);MS.gene047613(POLA);MS.gene04860(GK-2);MS.gene049857(ADK2);MS.gene05…	K00764+K00860+K03010+K01835+K03006+K00942+K00873+K00948+K00951+K03015+K03006+K01513+K02335+K03013+K00939+K01466+K02320+K00942+K00856+K00939+K00940+K02335+K00764+K14641+K14641+K13811+K00939+K00939+K00951+K03010+K03021+K03025+K00951+K13811+K13811+K00365+K14641+K11808+K13811+K00764+K01490+K00088+K01756+K10807+K00873+K01923+K00873+K00939+K01513+K01427+K03021+K00873+K00951+K01945+K03010+K03007+K02335
Genetic Information Processing	Folding, sorting and degradation	RNA degradation	47	739	0.0936637	0.322893	ko03018	MS.gene002262(HSP1);MS.gene003159(VCS);MS.gene00446(PAB2);MS.gene014912(--);MS.gene014914(--);MS.gene019602(RH8);MS.gene01970(VCS);MS.gene027896(PSRP2);MS.gene029879(Cnot4);MS.gene039117(PAT1);MS.gene042072(PFK2);MS.gene044062(PAB2);MS.gene049840(Cnot4);MS.gene056755(RH8);MS.gene063285(PAB2);MS.gene063372(PAT1);MS.gene063373(PAT1);MS.gene066155(PAT1);MS.gene067860(RRP6L2);MS.gene068576(CCR4-1);MS…	K04043+K12616+K13126+K12592+K12592+K12614+K12616+K13126+K10643+K12617+K00850+K13126+K10643+K12614+K13126+K12617+K12617+K12617+K12591+K12603+K03514+K12614+K00850+K00850+K04077+K13126+K00850+K01689+K12619+K12580+K12592+K12598+K12591+K12619+K12604+K12603+K12581+K00850+K14442+K13126+K12611+K00850+K13126+K13126+K00850+K14442+K12625
Metabolism	Biosynthesis of other secondary metabolites	Isoquinoline alkaloid biosynthesis	10	124	0.113364	0.380787	ko00950	MS.gene003256(TYDC2);MS.gene02053(TYDC2);MS.gene03160(TYDC2);MS.gene046381(TYDC1);MS.gene046383(TYDC1);MS.gene046385(TYDC1);MS.gene33547(At1g31672);MS.gene69728(At1g62810);MS.gene74836(maoII);MS.gene95312(TYDC1)	K01593+K01593+K01593+K01593+K01593+K01593+K00276+K00276+K00276+K01593
Metabolism	Metabolism of other amino acids	Glutathione metabolism	40	642	0.140412	0.459848	ko00480	MS.gene005690(PRP1);MS.gene009529(IDH1);MS.gene017354(IDH1);MS.gene020460(HSP26-A);MS.gene027622(SPDSYN1);MS.gene038279(GSTF9);MS.gene039170(GST3);MS.gene039171(GST3);MS.gene039175(PARC);MS.gene043789(LAPA2);MS.gene049841(APX1);MS.gene055148(HSP26-A);MS.gene062852(GST3);MS.gene063427(GST3);MS.gene063432(PARC);MS.gene065581(GST3);MS.gene065585(PARC);MS.gene065587(PARC);MS.gene069733(PARC);MS.gene0…	K00799+K00031+K00031+K00799+K00797+K00799+K00799+K00799+K00799+K01255+K00434+K00799+K00799+K00799+K00799+K00799+K00799+K00799+K00799+K21456+K00799+K00799+K21456+K01256+K00799+K00383+K00799+K00036+K00036+K00799+K00383+K10807+K22596+K00383+K00434+K00033+K21456+K00799+K00434+K00434
Metabolism	Metabolism of terpenoids and polyketides	Terpenoid backbone biosynthesis	18	264	0.149499	0.477668	ko00900	MS.gene012993(BAN);MS.gene014804(TKT2);MS.gene028126(HMG1);MS.gene033118(CHLP);MS.gene035274(TKT2);MS.gene039281(SPS2);MS.gene060356(TKT2);MS.gene069685(ICMTA);MS.gene074333(ISPG);MS.gene23801(At2g17570);MS.gene31298(ISPG);MS.gene51160(IPI1);MS.gene54780(At2g17570);MS.gene57887(AAT1);MS.gene72689(HMG1);MS.gene78350(FTA);MS.gene82135(HMG1);MS.gene87404(GGPS)	K15891+K01662+K00021+K10960+K01662+K05356+K01662+K00587+K03526+K11778+K03526+K01823+K11778+K00626+K00021+K05955+K00021+K13789
Metabolism	Metabolism of cofactors and vitamins	One carbon pool by folate	10	133	0.1568	0.48161	ko00670	MS.gene004358(SHM3);MS.gene03243(COG0212);MS.gene046137(THFS);MS.gene049914(SHM2);MS.gene054085(SHM1);MS.gene30747(SHM7);MS.gene35639(SHM7);MS.gene43603(SHM3);MS.gene88638(MTHFR2);MSTRG.90542(fmt)	K00600+K01934+K01938+K00600+K00600+K00600+K00600+K00600+K00297+K00604
Metabolism	Lipid metabolism	Sphingolipid metabolism	12	166	0.158526	0.48161	ko00600	MS.gene009412(CERK);MS.gene012798(Gba2);MS.gene01752(SPHK1);MS.gene019958(Os11g0516000);MS.gene057017(BGAL17);MS.gene058375(CERK);MS.gene32077(GBA2);MS.gene55207(SBH1);MS.gene60756(SBH1);MS.gene92764(AGAL1);MSTRG.105695(LCB2a);MSTRG.7073(--)	K04715+K17108+K04718+K00654+K12309+K04715+K17108+K04713+K04713+K07407+K00654+K04718
Metabolism	Amino acid metabolism	Glycine, serine and threonine metabolism	30	475	0.161762	0.48161	ko00260	MS.gene004358(SHM3);MS.gene011851(At3g50520);MS.gene046908(TSB);MS.gene049914(SHM2);MS.gene051794(TS1);MS.gene054085(SHM1);MS.gene073022(At2g24580);MS.gene24844(TS1);MS.gene28223(PSP);MS.gene30747(SHM7);MS.gene33396(HPR2);MS.gene33547(At1g31672);MS.gene35639(SHM7);MS.gene36272(GLYK);MS.gene36274(GLYK);MS.gene40070(TSB);MS.gene43277(ALDH10A8);MS.gene43603(SHM3);MS.gene44305(GGAT2);MS.gene54950(AK1…	K00600+K15634+K01696+K00600+K01733+K00600+K00306+K01733+K01079+K00600+K15919+K00276+K00600+K15918+K15918+K01696+K00130+K00600+K14272+K00928+K15918+K00928+K00276+K00276+K12524+K01733+K00827+K00827+K15633+K15918
Metabolism	Metabolism of terpenoids and polyketides	Diterpenoid biosynthesis	13	186	0.174418	0.482981	ko00904	MS.gene010964(GA2OX8);MS.gene015319(CYP88D6);MS.gene022845(CYP82G1);MS.gene031260(GA2OX8);MS.gene043659(GA2OX8);MS.gene048041(KAO1);MS.gene20879(GA2OX2);MS.gene21477(CYP88D6);MS.gene23188(GA2OX8);MS.gene69813(GA2OX8);MS.gene83523(KO);MS.gene90376(KO);MSTRG.65291(TPS4)	K04125+K04123+K17961+K04125+K04125+K04123+K04125+K04123+K04125+K04125+K04122+K04122+K04121
Metabolism	Carbohydrate metabolism	Pentose phosphate pathway	19	289	0.178561	0.482981	ko00030	MS.gene012673(PFP-BETA);MS.gene015702(PGM1);MS.gene022710(PRS1);MS.gene029489(FBA3);MS.gene042072(PFK2);MS.gene069886(PFK7);MS.gene20142(PFK3);MS.gene36372(PFK7);MS.gene43111(At5g13110);MS.gene44835(ALDC);MS.gene45388(At5g13110);MS.gene48151(FBPban1);MS.gene75189(FBA3);MS.gene75984(At3g02360);MS.gene76551(PFK7);MS.gene85166(PFK7);MS.gene85727(FBPban1);MS.gene95074(PFK2);MS.gene97860(tal)	K00895+K01835+K00948+K01623+K00850+K00850+K00850+K00850+K00036+K01623+K00036+K03841+K01623+K00033+K00850+K00850+K03841+K00850+K00616
Metabolism	Metabolism of cofactors and vitamins	Lipoic acid metabolism	2	15	0.182476	0.482981	ko00785	MS.gene31510(LIP1);MSTRG.49288(LIP2P)	K03644+K03801
Genetic Information Processing	Translation	Ribosome	91	1588	0.185137	0.482981	ko03010	MS.gene003711(RPS25B);MS.gene005269(RPL22B);MS.gene006045(RPL21);MS.gene006122(RPS18A);MS.gene007489(rpl22);MS.gene007842(RPL13);MS.gene015255(RPL26A);MS.gene019322(RPS10A);MS.gene023648(UBI3);MS.gene024401(RPP1A);MS.gene025692(RPL19C);MS.gene025869(RPP1A);MS.gene027346(RPL32A);MS.gene028302(RPS14);MS.gene028847(RPL10);MS.gene029407(RPL15);MS.gene029880(RPL4A);MS.gene030617(rpsE);MS.gene030818(RP…	K02975+K02891+K02888+K02964+K02890+K02871+K02898+K02947+K02977+K02942+K02885+K02942+K02912+K02955+K02866+K02876+K02930+K02988+K02904+K02895+K02987+K02937+K02937+K02957+K02977+K02939+K02962+K02866+K02899+K02935+K02987+K02995+K02995+K02882+K02935+K02948+K02937+K02995+K02912+K02985+K02927+K02885+K02984+K02901+K02877+K02880+K02898+K02973+K02885+K02942+K02996+K02870+K02985+K02925+K02941+K02893+K02929+…
Metabolism	Metabolism of terpenoids and polyketides	Monoterpenoid biosynthesis	8	106	0.188397	0.482981	ko00902	MS.gene019549(SDR1);MS.gene023833(SDR1);MS.gene029025(TPS11);MS.gene043320(TPS11);MS.gene056719(SDR1);MS.gene27684(SDR1);MS.gene31573(TPS11);MS.gene35769(TPS11)	K15095+K15095+K20979+K20979+K15095+K15095+K20979+K20979
Metabolism	Amino acid metabolism	Valine, leucine and isoleucine biosynthesis	7	91	0.19641	0.482981	ko00290	MS.gene031620(PGAAIR);MS.gene09632(BCAT2);MS.gene43507(BCAT2);MS.gene53572(IIL1);MS.gene73816(PGAAIR);MS.gene75386(At2g43090);MS.gene85935(IMDH2)	K00053+K00826+K00826+K01703+K00053+K01704+K00052
Metabolism	Glycan biosynthesis and metabolism	Other glycan degradation	9	124	0.198885	0.482981	ko00511	MS.gene012798(Gba2);MS.gene024279(At5g13980);MS.gene040009(ENGASE1);MS.gene057017(BGAL17);MS.gene061412(HEXO1);MS.gene065392(At5g13980);MS.gene32077(GBA2);MS.gene78841(At5g61540);MSTRG.95076(--)	K17108+K01191+K01227+K12309+K12373+K01191+K17108+K01444+K01191
Metabolism	Glycan biosynthesis and metabolism	Other types of O-glycan biosynthesis	9	124	0.198885	0.482981	ko00514	MS.gene015569(--);MS.gene016595(HPAT3);MS.gene060929(HPAT1);MS.gene072799(--);MS.gene33174(HPAT1);MS.gene74888(SEC);MS.gene83393(XEG113);MS.gene84772(CPIJ013394);MS.gene86459(XEG113)	K13667+K20782+K20782+K13667+K20782+K09667+K20784+K13667+K20784
Metabolism	Metabolism of other amino acids	Selenocompound metabolism	8	108	0.201762	0.482981	ko00450	MS.gene001065(CGS1);MS.gene035543(NTRC);MS.gene070980(APS1);MS.gene34410(APS1);MS.gene37680(APS1);MS.gene49688(APS2);MS.gene82505(NTR2);MS.gene87929(MS1)	K01739+K00384+K13811+K13811+K13811+K13811+K00384+K00549
Metabolism	Metabolism of cofactors and vitamins	Pantothenate and CoA biosynthesis	15	226	0.202625	0.482981	ko00770	MS.gene028475(PYD3);MS.gene030274(ENPP3);MS.gene031620(PGAAIR);MS.gene038170(PYD2);MS.gene044548(PPCS2);MS.gene053575(PYD3);MS.gene062233(PANK2);MS.gene09632(BCAT2);MS.gene23647(HAL3A);MS.gene43507(BCAT2);MS.gene47662(PYD2);MS.gene73816(PGAAIR);MS.gene75089(ENPP3);MS.gene80585(PPCS2);MS.gene90217(PYD3)	K01431+K01513+K00053+K01464+K01922+K01431+K09680+K00826+K01598+K00826+K01464+K00053+K01513+K01922+K01431
Metabolism	Amino acid metabolism	Arginine and proline metabolism	23	366	0.205705	0.482981	ko00330	MS.gene003642(ADC1);MS.gene005220(AMI1);MS.gene00954(P4H4);MS.gene022097(POX1);MS.gene025448(NOA1);MS.gene027622(SPDSYN1);MS.gene035268(P4H4);MS.gene036551(P4H4);MS.gene045063(ALDH3H1);MS.gene056028(AMI1);MS.gene060361(P4H4);MS.gene063667(P4H10);MS.gene09003(At4g34880);MS.gene23355(ADC1);MS.gene33615(ALDH3H1);MS.gene35700(CPA);MS.gene37117(POX1);MS.gene39141(PROC);MS.gene62921(SAMDC);MS.gene64815…	K01583+K01426+K00472+K00318+K13427+K00797+K00472+K00472+K00128+K01426+K00472+K00472+K01426+K01583+K00128+K12251+K00318+K00286+K01611+K00472+K12657+K17839+K17839
Genetic Information Processing	Translation	Aminoacyl-tRNA biosynthesis	31	508	0.206465	0.482981	ko00970	MS.gene001273(At5g26710);MS.gene011533(SYNO);MS.gene015280(At3g11710);MS.gene020651(At3g46100);MS.gene027211(GATA);MS.gene037885(EDD1);MS.gene038799(At1g72550);MS.gene039458(IBI1);MS.gene053466(At5g26710);MS.gene056036(At5g27470);MS.gene056264(At4g33760);MS.gene063074(POPTRDRAFT_821063);MS.gene20954(At5g26710);MS.gene30023(At1g09620);MS.gene34907(At1g72550);MS.gene35246(THRRS);MS.gene39319(OVA3);…	K01885+K01893+K04567+K01892+K02433+K14164+K01890+K22503+K01885+K01875+K01876+K01872+K01885+K01869+K01890+K01868+K01885+K01867+K04567+K01868+K01880+K01885+K01885+K01887+K01872+K01868+K01881+K04567+K01887+K01867+K00604
Metabolism	Amino acid metabolism	Cysteine and methionine metabolism	38	635	0.211101	0.485161	ko00270	MS.gene001065(CGS1);MS.gene005351(CpNIFS3);MS.gene006406(VIT_05s0020g04070);MS.gene007924(MMDH);MS.gene016725(ACO1);MS.gene025251(VIT_11s0016g00830);MS.gene027622(SPDSYN1);MS.gene040095(DCD);MS.gene045407(ACO1);MS.gene048867(ACS1);MS.gene058651(CAS1);MS.gene058738(CYS1);MS.gene063308(CMT3);MS.gene068737(POPTR_0001s40980g);MS.gene072444(GSH2);MS.gene09632(BCAT2);MS.gene20981(CpNIFS3);MS.gene21062(…	K01739+K22207+K08967+K00026+K05933+K08963+K00797+K05396+K05933+K20772+K13034+K01738+K00558+K16054+K21456+K00826+K22207+K22207+K00026+K00789+K21456+K08967+K08967+K00826+K01738+K00928+K01611+K00928+K00025+K01738+K12524+K21456+K01251+K00025+K00827+K00827+K00549+K13034
Metabolism	Global and overview maps	2-Oxocarboxylic acid metabolism	23	370	0.220464	0.497944	ko01210	MS.gene008473(CYP79D4);MS.gene009529(IDH1);MS.gene017354(IDH1);MS.gene031620(PGAAIR);MS.gene049552(CYP79D3);MS.gene049553(CYP79D3);MS.gene053778(Acy1);MS.gene055904(IDH5);MS.gene068523(POPTRDRAFT_746969);MS.gene09632(BCAT2);MS.gene38427(CYP79D3);MS.gene41487(CYP79D3);MS.gene43507(BCAT2);MS.gene44305(GGAT2);MS.gene53572(IIL1);MS.gene54950(AK1);MS.gene65233(AK1);MS.gene73816(PGAAIR);MS.gene75386(At…	K12153+K00031+K00031+K00053+K12153+K12153+K14677+K00030+K00620+K00826+K12153+K12153+K00826+K14272+K01703+K00928+K00928+K00053+K01704+K01647+K00052+K14677+K12153
Metabolism	Carbohydrate metabolism	Glyoxylate and dicarboxylate metabolism	28	461	0.227748	0.505677	ko00630	MS.gene004358(SHM3);MS.gene007924(MMDH);MS.gene01810(GS2);MS.gene023315(GLO1);MS.gene026953(Os06g0486800);MS.gene039387(AAE3);MS.gene049914(SHM2);MS.gene054085(SHM1);MS.gene074249(RBCS);MS.gene21450(MDHG);MS.gene30747(SHM7);MS.gene33396(HPR2);MS.gene35639(SHM7);MS.gene36272(GLYK);MS.gene36274(GLYK);MS.gene43603(SHM3);MS.gene44305(GGAT2);MS.gene57887(AAT1);MS.gene61440(GLYK);MS.gene65938(CMDH);MS.…	K00600+K00026+K01915+K11517+K00122+K22133+K00600+K00600+K01602+K00026+K00600+K15919+K00600+K15918+K15918+K00600+K14272+K00626+K15918+K00025+K01638+K01647+K18121+K00025+K01602+K01915+K01602+K15918
Metabolism	Carbohydrate metabolism	Starch and sucrose metabolism	58	1007	0.232597	0.507838	ko00500	MS.gene00023(Os06g0675700);MS.gene003292(BACOVA_02659);MS.gene004977(WAXY);MS.gene00827(SS3);MS.gene00856(BGLU46);MS.gene011014(F26G);MS.gene011070(HXK1);MS.gene013386(DPE1);MS.gene014500(AGPS1);MS.gene015358(BAM3);MS.gene015359(BAM3);MS.gene015702(PGM1);MS.gene016188(CWINV1);MS.gene020860(AGPC);MS.gene023076(F26G);MS.gene02390(SS3);MS.gene024702(At1g50460);MS.gene025695(SUS2);MS.gene026550(At2g0…	K01187+K05349+K13679+K00703+K05350+K01188+K00844+K00705+K00975+K01177+K01177+K01835+K01193+K00975+K01188+K00703+K00844+K00695+K19891+K00703+K01513+K05349+K00703+K01087+K00696+K05349+K01176+K00975+K01188+K00696+K00695+K00695+K00703+K00695+K01177+K01177+K01177+K01214+K00695+K01177+K00695+K00975+K01214+K00847+K00975+K01177+K01193+K01177+K01513+K13679+K16055+K00695+K16055+K00847+K01176+K00847+K01179+…
Metabolism	Lipid metabolism	Glycerolipid metabolism	28	469	0.255776	0.548441	ko00561	MS.gene000955(GPAT9);MS.gene003638(S6PDH);MS.gene005530(SDP1);MS.gene030171(DGAT3);MS.gene045063(ALDH3H1);MS.gene052744(GPAT6);MS.gene056794(GPAT8);MS.gene061231(SFR2);MS.gene061927(PAH1);MS.gene063480(DGK1);MS.gene07270(SDP1);MS.gene33101(MGD);MS.gene33615(ALDH3H1);MS.gene36272(GLYK);MS.gene36274(GLYK);MS.gene49724(DGK2);MS.gene61440(GLYK);MS.gene65684(ENDO2);MS.gene77301(GPAT6);MS.gene78388(LPA…	K13506+K00011+K14674+K22849+K00128+K13508+K13508+K21362+K15728+K00901+K14674+K03715+K00128+K15918+K15918+K00901+K15918+K01054+K13508+K13523+K13508+K22848+K01054+K07407+K00630+K00002+K21362+K15918
Metabolism	Carbohydrate metabolism	Fructose and mannose metabolism	24	398	0.259567	0.548441	ko00051	MS.gene003638(S6PDH);MS.gene007375(TIM);MS.gene011070(HXK1);MS.gene012673(PFP-BETA);MS.gene024702(At1g50460);MS.gene029489(FBA3);MS.gene042072(PFK2);MS.gene069886(PFK7);MS.gene20142(PFK3);MS.gene30820(SDH);MS.gene36372(PFK7);MS.gene39146(At5g51830);MS.gene44835(ALDC);MS.gene48151(FBPban1);MS.gene64694(MAN7);MS.gene75189(FBA3);MS.gene76551(PFK7);MS.gene85166(PFK7);MS.gene85727(FBPban1);MS.gene9507…	K00011+K01803+K00844+K00895+K00844+K01623+K00850+K00850+K00850+K00008+K00850+K00847+K01623+K03841+K19355+K01623+K00850+K00850+K03841+K00850+K00847+K00008+K00847+K00844
Metabolism	Metabolism of other amino acids	Phosphonate and phosphinate metabolism	3	36	0.288973	0.60088	ko00440	MS.gene63529(AAPT1);MSTRG.108713(PECT1);MSTRG.30458(--)	K00993+K00967+K00968
Metabolism	Biosynthesis of other secondary metabolites	Indole alkaloid biosynthesis	7	104	0.299008	0.602149	ko00901	MS.gene003256(TYDC2);MS.gene02053(TYDC2);MS.gene03160(TYDC2);MS.gene046381(TYDC1);MS.gene046383(TYDC1);MS.gene046385(TYDC1);MS.gene95312(TYDC1)	K01593+K01593+K01593+K01593+K01593+K01593+K01593
Metabolism	Biosynthesis of other secondary metabolites	Glucosinolate biosynthesis	9	139	0.300463	0.602149	ko00966	MS.gene008473(CYP79D4);MS.gene049552(CYP79D3);MS.gene049553(CYP79D3);MS.gene09632(BCAT2);MS.gene38427(CYP79D3);MS.gene41487(CYP79D3);MS.gene43507(BCAT2);MS.gene53572(IIL1);MSTRG.46910(CYP79D3)	K12153+K12153+K12153+K00826+K12153+K12153+K00826+K01703+K12153
Metabolism	Carbohydrate metabolism	Propanoate metabolism	10	157	0.303373	0.602149	ko00640	MS.gene00264(IBR3);MS.gene013713(At1g21400);MS.gene018326(BCCP1);MS.gene033488(BCCP1);MS.gene038072(Os02g0621700);MS.gene047437(PRL2);MS.gene04775(At4g13360);MS.gene57887(AAT1);MS.gene67315(IBR3);MS.gene91664(BCCP1)	K00249+K00166+K02160+K02160+K01900+K01578+K05605+K00626+K00249+K02160
Cellular Processes	Transport and catabolism	Peroxisome	28	487	0.323473	0.632463	ko04146	MS.gene006655(ACX3);MS.gene009529(IDH1);MS.gene017354(IDH1);MS.gene023315(GLO1);MS.gene024683(LACS4);MS.gene026290(PXN);MS.gene026390(LACS2);MS.gene044334(LACS8);MS.gene045073(LACS9);MS.gene047437(PRL2);MS.gene053098(HACL);MS.gene056975(PEX13);MS.gene060704(SODB);MS.gene073022(At2g24580);MS.gene08981(AAE16);MS.gene22309(LACS4);MS.gene31508(Mpv17l2);MS.gene33594(LACS9);MS.gene36790(PEX2);MS.gene38…	K00232+K00031+K00031+K11517+K01897+K13354+K01897+K01897+K01897+K01578+K12261+K13344+K04564+K00306+K01897+K01897+K13348+K01897+K06664+K13237+K07513+K13335+K13356+K01897+K12663+K01897+K12663+K13354
Metabolism	Metabolism of cofactors and vitamins	Ubiquinone and other terpenoid-quinone biosynthesis	15	252	0.336052	0.647394	ko00130	MS.gene007715(4CLL7);MS.gene009662(CYP73A3);MS.gene012369(HPT1);MS.gene012404(4CL);MS.gene023070(COQ6);MS.gene026734(COQ5);MS.gene029773(4CLL7);MS.gene036174(VTE3);MS.gene038288(HPD);MS.gene038520(MENB);MS.gene049797(4CLL7);MS.gene09153(4CLL7);MS.gene26255(CYP73A3);MS.gene40305(VTE1);MS.gene61163(COQ5)	K01904+K00487+K09833+K01904+K06126+K06127+K01904+K12502+K00457+K01661+K01904+K01904+K00487+K09834+K06127
Metabolism	Carbohydrate metabolism	C5-Branched dibasic acid metabolism	3	41	0.361375	0.686088	ko00660	MS.gene53572(IIL1);MS.gene75386(At2g43090);MS.gene85935(IMDH2)	K01703+K01704+K00052
Metabolism	Global and overview maps	Fatty acid metabolism	23	408	0.379791	0.702651	ko01212	MS.gene00264(IBR3);MS.gene004536(MFP2);MS.gene006655(ACX3);MS.gene018326(BCCP1);MS.gene024683(LACS4);MS.gene026390(LACS2);MS.gene033488(BCCP1);MS.gene044334(LACS8);MS.gene045073(LACS9);MS.gene08981(AAE16);MS.gene22309(LACS4);MS.gene33594(LACS9);MS.gene37076(FAD2);MS.gene50410(PED1);MS.gene52742(At3g03980);MS.gene57887(AAT1);MS.gene66892(FATB);MS.gene67315(IBR3);MS.gene71307(LACS8);MS.gene75660(AA…	K00249+K10527+K00232+K02160+K01897+K01897+K02160+K01897+K01897+K01897+K01897+K01897+K10256+K07513+K00059+K00626+K10781+K00249+K01897+K01897+K02160+K10258+K09458
Metabolism	Lipid metabolism	Fatty acid biosynthesis	15	260	0.380826	0.702651	ko00061	MS.gene018326(BCCP1);MS.gene024683(LACS4);MS.gene026390(LACS2);MS.gene033488(BCCP1);MS.gene044334(LACS8);MS.gene045073(LACS9);MS.gene08981(AAE16);MS.gene22309(LACS4);MS.gene33594(LACS9);MS.gene52742(At3g03980);MS.gene66892(FATB);MS.gene71307(LACS8);MS.gene75660(AAE16);MS.gene91664(BCCP1);MSTRG.73203(KAS2)	K02160+K01897+K01897+K02160+K01897+K01897+K01897+K01897+K01897+K00059+K10781+K01897+K01897+K02160+K09458
Metabolism	Amino acid metabolism	Valine, leucine and isoleucine degradation	15	262	0.392149	0.710614	ko00280	MS.gene00264(IBR3);MS.gene013713(At1g21400);MS.gene036196(MCCA);MS.gene045063(ALDH3H1);MS.gene04775(At4g13360);MS.gene053519(MCCB);MS.gene09632(BCAT2);MS.gene33615(ALDH3H1);MS.gene43507(BCAT2);MS.gene49384(MCCA);MS.gene50410(PED1);MS.gene57887(AAT1);MS.gene67315(IBR3);MS.gene87050(At3g08860);MS.gene87756(At3g08860)	K00249+K00166+K01968+K00128+K05605+K01969+K00826+K00128+K00826+K01968+K07513+K00626+K00249+K00827+K00827
Metabolism	Glycan biosynthesis and metabolism	Glycosphingolipid biosynthesis - ganglio series	2	26	0.395991	0.710614	ko00604	MS.gene057017(BGAL17);MS.gene061412(HEXO1)	K12309+K12373
Metabolism	Carbohydrate metabolism	Inositol phosphate metabolism	21	388	0.461562	0.81709	ko00562	MS.gene007375(TIM);MS.gene008012(mipp1);MS.gene009017(ITPK5);MS.gene019518(IPK2b);MS.gene028282(SAL1);MS.gene033246(ITPK1);MS.gene036000(PIP5K2);MS.gene052224(INPS1);MS.gene24245(IPK1);MS.gene25044(FAB1B);MS.gene28105(INPS1);MS.gene33919(FAB1B);MS.gene35658(PIP5K2);MS.gene56874(ITPK1);MS.gene58253(IPK2b);MS.gene64869(SAC7);MS.gene70359(INPS1);MS.gene71202(ITPK5);MS.gene86032(INPS1);MS.gene88845(F…	K01803+K03103+K00913+K00915+K15422+K00913+K00889+K01858+K10572+K00921+K01858+K00921+K00889+K00913+K00915+K21797+K01858+K00913+K01858+K00921+K00913
Metabolism	Amino acid metabolism	Phenylalanine, tyrosine and tryptophan biosynthesis	11	200	0.471596	0.823721	ko00400	MS.gene00433(SK);MS.gene007993(TYRAAT1);MS.gene010184(DHAPS-1);MS.gene022310(PAT1);MS.gene046908(TSB);MS.gene051490(CM2);MS.gene34029(CS1);MS.gene40070(TSB);MS.gene54788(CS1);MS.gene58001(TYRAAT1);MS.gene64070(DHAPS-1)	K00891+K15227+K01626+K00766+K01696+K01850+K01736+K01696+K01736+K15227+K01626
Metabolism	Lipid metabolism	Steroid biosynthesis	10	182	0.47837	0.824558	ko00100	MS.gene005530(SDP1);MS.gene029607(LIP1);MS.gene052404(At1g20050);MS.gene055353(CYP51G1);MS.gene07270(SDP1);MS.gene21690(GgCAS1);MS.gene24516(SQE1);MS.gene25766(LIP2);MS.gene43912(SMO2-2);MS.gene45102(SMO2-2)	K14674+K01052+K01824+K05917+K14674+K01853+K00511+K01052+K14424+K14424
Metabolism	Biosynthesis of other secondary metabolites	Caffeine metabolism	1	14	0.527468	0.897381	ko00232	MS.gene41301(URIII)	K00365
Cellular Processes	Transport and catabolism	Phagosome	25	484	0.548089	0.920508	ko04145	MS.gene000619(VHA-D);MS.gene006087(RABG3A);MS.gene007852(sec61a);MS.gene017610(RHO1);MS.gene033692(VHA-C);MS.gene034241(VHA-D);MS.gene034283(CVA69.24);MS.gene037557(TUBB1);MS.gene043280(VHA-d2);MS.gene043285(VHA-d1);MS.gene056699(RABG3F);MS.gene06296(CNX1);MS.gene064762(TUBB);MS.gene22330(VATE);MS.gene24932(RAB7);MS.gene25044(FAB1B);MS.gene33919(FAB1B);MS.gene42253(TUBB);MS.gene50737(VHA-a2);MS.g…	K02149+K07897+K10956+K04392+K02148+K02149+K02145+K07375+K02146+K02146+K07897+K08054+K07375+K02150+K07897+K00921+K00921+K07375+K02154+K07897+K02146+K00921+K10956+K07374+K02153
Metabolism	Carbohydrate metabolism	Ascorbate and aldarate metabolism	13	258	0.589995	0.978346	ko00053	MS.gene027017(VTC2);MS.gene040699(GLDH);MS.gene045063(ALDH3H1);MS.gene049841(APX1);MS.gene33615(ALDH3H1);MS.gene44008(At5g28840);MS.gene69935(At5g28840);MS.gene75423(APXT);MS.gene77483(Bp10);MS.gene97191(UGD1);MSTRG.13298(RE2);MSTRG.21705(--);MSTRG.45927(APX1)	K14190+K00225+K00128+K00434+K00128+K10046+K10046+K00434+K00423+K00012+K12447+K00434+K00434
Metabolism	Glycan biosynthesis and metabolism	N-Glycan biosynthesis	12	240	0.600392	0.983142	ko00510	MS.gene040209(--);MS.gene041248(--);MS.gene049245(PSL5);MS.gene09042(GCS1);MS.gene34049(OST1B);MS.gene50052(OST48);MS.gene54807(OST1B);MS.gene64263(GNT2);MS.gene93138(STT3A);MSTRG.105165(DPMS3);MSTRG.66515(RPN2);MSTRG.89083(RPN2)	K00737+K00737+K05546+K01228+K12666+K12670+K12666+K00736+K07151+K09659+K12667+K12667
Metabolism	Energy metabolism	Oxidative phosphorylation	36	715	0.609817	0.986247	ko00190	MS.gene000619(VHA-D);MS.gene012020(PPA4);MS.gene012472(ATPC);MS.gene013337(COX15);MS.gene014852(ATPG);MS.gene016554(At3g12260);MS.gene024414(--);MS.gene026796(COX5B-2);MS.gene027054(ATPC);MS.gene030980(PMA1);MS.gene031749(At3g03070);MS.gene033692(VHA-C);MS.gene034241(VHA-D);MS.gene034283(CVA69.24);MS.gene043280(VHA-d2);MS.gene043285(VHA-d1);MS.gene049024(--);MS.gene052393(PMA4);MS.gene053361(At5g…	K02149+K01507+K02136+K02259+K02109+K03950+K02113+K02265+K02115+K01535+K03939+K02148+K02149+K02145+K02146+K02146+K02140+K01535+K03942+K01507+K01507+K01507+K00234+K02109+K02113+K02150+K02109+K03940+K02154+K03942+K02146+K02109+K01507+K02137+K05577+K02153
Metabolism	Amino acid metabolism	Histidine metabolism	7	144	0.628683	0.996734	ko00340	MS.gene006184(SDC1);MS.gene006461(HIS3);MS.gene01503(HISN3);MS.gene045063(ALDH3H1);MS.gene26894(HIS3);MS.gene33570(HIS3);MS.gene33615(ALDH3H1)	K01590+K01693+K01814+K00128+K01693+K01693+K00128
Metabolism	Amino acid metabolism	Arginine biosynthesis	9	185	0.631518	0.996734	ko00220	MS.gene01810(GS2);MS.gene025448(NOA1);MS.gene053778(Acy1);MS.gene068523(POPTRDRAFT_746969);MS.gene072149(gdh);MS.gene44305(GGAT2);MS.gene75588(URE);MS.gene91126(Acy1);MS.gene93980(GS1)	K01915+K13427+K14677+K00620+K00262+K14272+K01427+K14677+K01915
Metabolism	Biosynthesis of other secondary metabolites	Flavonoid biosynthesis	21	434	0.66863	1	ko00941	MS.gene009662(CYP73A3);MS.gene011803(CCOAOMT2);MS.gene024293(CHS);MS.gene036011(FL);MS.gene053185(HST);MS.gene053758(FL);MS.gene058112(CHS5);MS.gene064029(At4g26220);MS.gene06531(CHI3);MS.gene06775(CHI3);MS.gene069764(SHT);MS.gene08959(CHS);MS.gene09285(CHS1);MS.gene21752(CHS4);MS.gene21868(CHS9);MS.gene26255(CYP73A3);MS.gene33391(SHT);MS.gene88886(CHS8);MS.gene90820(CHI1B2);MS.gene94506(CYP75B2)…	K00487+K00588+K00660+K05278+K13065+K05278+K00660+K00588+K01859+K01859+K13065+K00660+K00660+K00660+K00660+K00487+K13065+K00660+K01859+K05280+K05280
Environmental Information Processing	Signal transduction	Phosphatidylinositol signaling system	20	419	0.689269	1	ko04070	MS.gene009017(ITPK5);MS.gene019518(IPK2b);MS.gene028282(SAL1);MS.gene030979(VIP2);MS.gene033246(ITPK1);MS.gene036000(PIP5K2);MS.gene063480(DGK1);MS.gene24245(IPK1);MS.gene25044(FAB1B);MS.gene33919(FAB1B);MS.gene35658(PIP5K2);MS.gene49724(DGK2);MS.gene56874(ITPK1);MS.gene58253(IPK2b);MS.gene64869(SAC7);MS.gene71202(ITPK5);MS.gene72748(CML46);MS.gene74407(CAM-1);MS.gene88845(FAB1B);MS.gene93799(ITP…	K00913+K00915+K15422+K13024+K00913+K00889+K00901+K10572+K00921+K00921+K00889+K00901+K00913+K00915+K21797+K00913+K02183+K02183+K00921+K00913
Environmental Information Processing	Signal transduction	Plant hormone signal transduction	87	1758	0.710992	1	ko04075	MS.gene002001(ARF1);MS.gene004877(AUX22B);MS.gene005375(PIL15);MS.gene008990(MYC2);MS.gene011637(BSK2);MS.gene011860(SAPK10);MS.gene014537(BZR2);MS.gene014834(EBF2);MS.gene015369(TIFY10A);MS.gene015804(PP2C06);MS.gene015986(EBF2);MS.gene01687(PRB1);MS.gene019150(PIL13);MS.gene02255(PRB1);MS.gene025169(PP2C06);MS.gene027882(MYC2);MS.gene031922(PYL4);MS.gene035840(SAPK2);MS.gene036294(MYC2);MS.gene…	K14486+K14484+K12126+K13422+K14500+K14498+K14503+K14515+K13464+K14497+K14515+K13449+K16189+K13449+K14497+K13422+K14496+K14498+K13422+K13464+K14484+K14491+K14487+K14486+K14484+K13422+K14497+K14484+K14494+K14494+K14514+K14432+K14489+K14488+K14484+K14516+K14487+K14497+K14500+K14484+K14485+K13449+K14484+K14500+K12126+K13464+K14493+K14506+K14484+K13464+K14498+K14509+K13946+K14514+K14509+K14497+K14515+…
Metabolism	Amino acid metabolism	Lysine degradation	13	282	0.714147	1	ko00310	MS.gene015179(CLF);MS.gene045063(ALDH3H1);MS.gene063747(LKR/SDH);MS.gene07060(EZA1);MS.gene073022(At2g24580);MS.gene21523(SUVH6);MS.gene28814(EZA1);MS.gene33615(ALDH3H1);MS.gene49827(SUVR3);MS.gene56393(SUVH1);MS.gene57887(AAT1);MS.gene73193(ATXR3);MS.gene97133(SUVH1)	K11430+K00128+K14157+K11430+K00306+K11420+K11430+K00128+K11433+K11420+K00626+K22748+K11420
Metabolism	Lipid metabolism	Glycerophospholipid metabolism	26	547	0.71421	1	ko00564	MS.gene000955(GPAT9);MS.gene005530(SDP1);MS.gene014909(pldZ);MS.gene038940(PLDZETA1);MS.gene044453(GDPD5);MS.gene047006(PEAMT);MS.gene047043(PEAMT);MS.gene052744(GPAT6);MS.gene056794(GPAT8);MS.gene061927(PAH1);MS.gene063480(DGK1);MS.gene07270(SDP1);MS.gene34083(SDP6);MS.gene42608(pldZ);MS.gene49724(DGK2);MS.gene63529(AAPT1);MS.gene77301(GPAT6);MS.gene78388(LPAT3);MS.gene78462(GPAT6);MS.gene82097(…	K13506+K14674+K16860+K01115+K01126+K05929+K05929+K13508+K13508+K15728+K00901+K14674+K00111+K16860+K00901+K00993+K13508+K13523+K13508+K05929+K14156+K01115+K00630+K00967+K00968+K01613
Metabolism	Lipid metabolism	Ether lipid metabolism	7	158	0.722094	1	ko00565	MS.gene005530(SDP1);MS.gene014909(pldZ);MS.gene038940(PLDZETA1);MS.gene07270(SDP1);MS.gene42608(pldZ);MS.gene63529(AAPT1);MS.gene89026(PLD1)	K14674+K16860+K01115+K14674+K16860+K00993+K01115
Metabolism	Glycan biosynthesis and metabolism	Glycosaminoglycan degradation	4	94	0.728457	1	ko00531	MS.gene057017(BGAL17);MS.gene061412(HEXO1);MS.gene50881(At5g07830);MSTRG.49777(At5g07830)	K12309+K12373+K07964+K07964
Genetic Information Processing	Transcription	Spliceosome	78	1594	0.737673	1	ko03040	MS.gene000707(HSP70);MS.gene004065(ALY1);MS.gene005267(SR30);MS.gene00528(PRP40A);MS.gene005286(PRP38);MS.gene008298(SF3B4);MS.gene009798(Snrpe);MS.gene01351(Xab2);MS.gene015568(CDC5);MS.gene015614(THO2);MS.gene017361(SRL1);MS.gene018572(MED37D);MS.gene019910(HSP70);MS.gene020229(Sf3a2);MS.gene020874(CRNKL1);MS.gene022597(Xab2);MS.gene025715(U1A);MS.gene027625(Rbm25);MS.gene028868(CBP20);MS.gene0…	K03283+K12881+K12890+K12821+K12849+K12831+K11097+K12867+K12860+K12879+K12850+K03283+K03283+K12826+K12869+K12867+K11091+K12822+K12883+K06063+K12847+K03283+K12823+K12865+K12880+K12854+K12813+K12818+K03283+K12867+K12817+K12864+K03283+K12815+K12825+K12823+K12890+K12900+K12854+K12890+K12741+K12811+K12821+K12828+K12815+K12823+K03283+K12816+K03283+K12881+K12831+K12843+K12813+K12812+K12818+K12837+K03283+…
Metabolism	Lipid metabolism	Linoleic acid metabolism	8	183	0.743083	1	ko00591	MS.gene005530(SDP1);MS.gene07270(SDP1);MS.gene25869(LOX2.1);MS.gene25870(LOX2.1);MS.gene25873(LOX2.1);MS.gene57364(LOX2.1);MS.gene80069(LOX5);MSTRG.118102(LOX1)	K14674+K14674+K00454+K00454+K00454+K00454+K15718+K00454
Metabolism	Biosynthesis of other secondary metabolites	Tropane, piperidine and pyridine alkaloid biosynthesis	6	140	0.743443	1	ko00960	MS.gene30551(At2g29170);MS.gene33547(At1g31672);MS.gene63484(At5g06060);MS.gene69728(At1g62810);MS.gene74836(maoII);MS.gene91571(At5g06060)	K08081+K00276+K08081+K00276+K00276+K08081
Metabolism	Metabolism of terpenoids and polyketides	Sesquiterpenoid and triterpenoid biosynthesis	11	247	0.745213	1	ko00909	MS.gene010250(VIT_19s0014g04930);MS.gene012993(BAN);MS.gene019801(LUS1);MS.gene021713(TPS7);MS.gene031524(VIT_19s0014g04930);MS.gene062802(VIT_19s0014g04930);MS.gene24516(SQE1);MS.gene40159(TPS13);MS.gene89517(VIT_19s0014g04930);MS.gene96807(VIT_19s0014g04930);MSTRG.94809(LUS1)	K15803+K15891+K20659+K14173+K15803+K15803+K00511+K14175+K15803+K15803+K20659
Metabolism	Amino acid metabolism	Tryptophan metabolism	13	297	0.778493	1	ko00380	MS.gene003256(TYDC2);MS.gene005220(AMI1);MS.gene02053(TYDC2);MS.gene03160(TYDC2);MS.gene045063(ALDH3H1);MS.gene046381(TYDC1);MS.gene046383(TYDC1);MS.gene046385(TYDC1);MS.gene056028(AMI1);MS.gene09003(At4g34880);MS.gene33615(ALDH3H1);MS.gene57887(AAT1);MS.gene95312(TYDC1)	K01593+K01426+K01593+K01593+K00128+K01593+K01593+K01593+K01426+K01426+K00128+K00626+K01593
Environmental Information Processing	Membrane transport	ABC transporters	18	405	0.788556	1	ko02010	MS.gene000905(ABCB9);MS.gene00301(ABCC14);MS.gene004563(ABCC14);MS.gene005606(ABCC14);MS.gene011170(ABCC8);MS.gene015662(ABCC14);MS.gene019881(ABCC10);MS.gene027691(ABCC3);MS.gene064293(ABCC3);MS.gene20558(ABCB15);MS.gene52407(ABCC14);MS.gene52408(ABCC14);MS.gene54731(ABCB15);MS.gene60651(ABCC10);MS.gene72055(ABCC3);MS.gene79305(ABCB28);MS.gene86202(ABCC3);MS.gene91060(ABCB6)	K05658+K05666+K05666+K05666+K05666+K05666+K05666+K05666+K05666+K05658+K05666+K05666+K05658+K05666+K05666+K05657+K05666+K05658
Genetic Information Processing	Transcription	RNA polymerase	11	258	0.792972	1	ko03020	MS.gene015559(RPB2);MS.gene017134(PDF1);MS.gene028301(NRPB7);MS.gene030061(PDF1);MS.gene040174(NRPB5A);MS.gene27025(RPB2);MS.gene27326(NRPC2);MS.gene28825(--);MS.gene77587(NRPC2);MS.gene90747(RPB2);MSTRG.81917(NRPB10L)	K03010+K03006+K03015+K03006+K03013+K03010+K03021+K03025+K03021+K03010+K03007
Cellular Processes	Transport and catabolism	Autophagy - other eukaryotes	9	216	0.798288	1	ko04136	MS.gene012489(ATG18B);MS.gene024124(ATG4);MS.gene035620(ATG11);MS.gene059541(VPS15);MS.gene08505(ATG1A);MS.gene42089(RAPTOR1);MS.gene66405(VPS15);MS.gene66413(VPS15);MS.gene85498(ATG6)	K17908+K08342+K08330+K08333+K08269+K07204+K08333+K08333+K08334
Metabolism	Biosynthesis of other secondary metabolites	Stilbenoid, diarylheptanoid and gingerol biosynthesis	9	218	0.806774	1	ko00945	MS.gene009662(CYP73A3);MS.gene009720(OMT3);MS.gene011803(CCOAOMT2);MS.gene053185(HST);MS.gene064029(At4g26220);MS.gene069764(SHT);MS.gene26255(CYP73A3);MS.gene33391(SHT);MS.gene91239(OMT3)	K00487+K16040+K00588+K13065+K00588+K13065+K00487+K13065+K16040
Metabolism	Metabolism of terpenoids and polyketides	Carotenoid biosynthesis	9	220	0.814989	1	ko00906	MS.gene011819(ABA2);MS.gene044048(CYP707A4);MS.gene061617(CCD4);MS.gene21408(ZEP);MS.gene22846(VDE1);MS.gene47723(PSY);MS.gene69489(PSY);MS.gene72720(CCD4);MS.gene88317(CCD4)	K09838+K09843+K09840+K09838+K09839+K02291+K02291+K09840+K09840
Metabolism	Nucleotide metabolism	Pyrimidine metabolism	32	712	0.830303	1	ko00240	MS.gene008780(ctps);MS.gene015559(RPB2);MS.gene017134(PDF1);MS.gene023179(PYRB3);MS.gene028301(NRPB7);MS.gene028475(PYD3);MS.gene030061(PDF1);MS.gene030274(ENPP3);MS.gene038170(PYD2);MS.gene038389(POLIA);MS.gene040174(NRPB5A);MS.gene047613(POLA);MS.gene049012(CDA1);MS.gene053575(PYD3);MS.gene055420(NDPK1);MS.gene05712(UKL4);MS.gene062324(POLIA);MS.gene067773(APY2);MS.gene067780(APY2);MS.gene27025…	K01937+K03010+K03006+K00609+K03015+K01431+K03006+K01513+K01464+K02335+K03013+K02320+K01489+K01431+K00940+K00876+K02335+K14641+K14641+K03010+K03021+K03025+K01956+K14641+K01464+K10807+K01513+K03021+K01431+K03010+K03007+K02335
Metabolism	Glycan biosynthesis and metabolism	Glycosphingolipid biosynthesis - globo and isoglobo series	2	64	0.853333	1	ko00603	MS.gene061412(HEXO1);MS.gene92764(AGAL1)	K12373+K07407
Metabolism	Biosynthesis of other secondary metabolites	Isoflavonoid biosynthesis	4	118	0.86911	1	ko00943	MS.gene028244(CYP81E7);MS.gene041920(CYP81E8);MS.gene35210(CYP81E1);MS.gene44512(CYP81E8)	K13260+K13260+K13260+K13260
Metabolism	Lipid metabolism	Arachidonic acid metabolism	3	93	0.869226	1	ko00590	MS.gene005530(SDP1);MS.gene066978(ptges2);MS.gene07270(SDP1)	K14674+K05309+K14674
Metabolism	Lipid metabolism	Synthesis and degradation of ketone bodies	1	39	0.876201	1	ko00072	MS.gene57887(AAT1)	K00626
Metabolism	Metabolism of cofactors and vitamins	Folate biosynthesis	6	170	0.882849	1	ko00790	MS.gene003638(S6PDH);MS.gene017436(FPGS1);MS.gene028458(RIBA1);MS.gene31178(RIBA3);MS.gene80250(FPGS1);MS.gene99262(MitHPPK/DHPS)	K00011+K01930+K14652+K14652+K01930+K13941
Metabolism	Metabolism of other amino acids	Cyanoamino acid metabolism	21	521	0.911237	1	ko00460	MS.gene003292(BACOVA_02659);MS.gene004358(SHM3);MS.gene008473(CYP79D4);MS.gene00856(BGLU46);MS.gene011014(F26G);MS.gene023076(F26G);MS.gene03078(BACOVA_02659);MS.gene042444(BACOVA_02659);MS.gene049552(CYP79D3);MS.gene049553(CYP79D3);MS.gene049914(SHM2);MS.gene05244(BGLU12);MS.gene054085(SHM1);MS.gene058651(CAS1);MS.gene30747(SHM7);MS.gene35639(SHM7);MS.gene38427(CYP79D3);MS.gene41487(CYP79D3);MS.…	K05349+K00600+K12153+K05350+K01188+K01188+K05349+K05349+K12153+K12153+K00600+K01188+K00600+K13034+K00600+K00600+K12153+K12153+K00600+K13034+K12153
Metabolism	Biosynthesis of other secondary metabolites	Flavone and flavonol biosynthesis	4	131	0.915045	1	ko00944	MS.gene69838(FG3);MS.gene92082(FG3);MS.gene94506(CYP75B2);MS.gene97814(CYP75B1)	K22794+K22794+K05280+K05280
Genetic Information Processing	Replication and repair	Non-homologous end-joining	1	49	0.927571	1	ko03450	MS.gene50286(KU80)	K10885
Metabolism	Glycan biosynthesis and metabolism	Glycosylphosphatidylinositol(GPI)-anchor biosynthesis	4	139	0.935577	1	ko00563	MS.gene051701(--);MS.gene069101(PIGG);MS.gene39105(Pigq);MS.gene39106(Pigq)	K05291+K05310+K03860+K03860
Genetic Information Processing	Translation	Ribosome biogenesis in eukaryotes	24	605	0.935857	1	ko03008	MS.gene012655(utp6);MS.gene014808(RAN1);MS.gene015361(CKB1);MS.gene017106(NMD3);MS.gene027776(NMD3);MS.gene030032(nmd3);MS.gene038404(heatr1);MS.gene046400(NMD3);MS.gene052717(MDN1);MS.gene061557(nmd3);MS.gene06992(Utp14a);MS.gene06993(Utp14a);MS.gene072926(RAN1);MS.gene20282(CKA4);MS.gene22964(Utp14b);MS.gene35140(rio2);MS.gene39725(XRN3);MS.gene44488(HD6);MS.gene49031(XRN3);MS.gene53720(NSN1);M…	K14557+K07936+K03115+K07562+K07562+K07562+K14550+K07562+K14572+K07562+K14567+K14567+K07936+K03097+K14567+K07179+K12619+K03097+K12619+K14538+K14536+K14557+K14539+K07936
Genetic Information Processing	Folding, sorting and degradation	Protein processing in endoplasmic reticulum	87	1946	0.944222	1	ko04141	MS.gene000707(HSP70);MS.gene00292(ATJ49);MS.gene007439(P58IPK);MS.gene007852(sec61a);MS.gene008437(UBC8);MS.gene010457(RNF185);MS.gene018572(MED37D);MS.gene019910(HSP70);MS.gene020516(Ufd1);MS.gene020655(CDC48D);MS.gene025007(RMA1H1);MS.gene025043(HSP22);MS.gene027809(HSP22);MS.gene032563(HSC-2);MS.gene034323(RBX1A);MS.gene034346(--);MS.gene036332(OS9);MS.gene037769(FES1);MS.gene042296(SAR1A);MS.…	K03283+K09518+K09523+K10956+K06689+K10666+K03283+K03283+K14016+K13525+K10666+K13993+K13993+K03283+K03868+K14009+K10088+K09562+K07953+K08653+K10666+K13993+K11718+K03283+K09490+K05546+K06689+K03283+K14016+K14018+K13989+K09580+K09490+K08054+K13525+K13993+K12275+K01228+K09490+K09487+K09486+K09517+K09584+K09580+K12666+K14018+K03094+K03283+K04079+K04079+K14018+K03283+K12670+K09503+K06689+K10666+K12666+…
Metabolism	Lipid metabolism	Biosynthesis of unsaturated fatty acids	5	171	0.947011	1	ko01040	MS.gene006655(ACX3);MS.gene37076(FAD2);MS.gene50410(PED1);MS.gene52742(At3g03980);MS.gene99404(ECR)	K00232+K10256+K07513+K00059+K10258
Genetic Information Processing	Folding, sorting and degradation	Sulfur relay system	1	63	0.965813	1	ko04122	MS.gene43503(NIFS1)	K04487
Metabolism	Metabolism of terpenoids and polyketides	Zeatin biosynthesis	6	214	0.969466	1	ko00908	MS.gene017841(CKX1);MS.gene035527(ZOX1);MS.gene39082(CKX1);MS.gene57313(ZOG1);MS.gene78119(IPT2);MS.gene93283(ZOG1)	K00279+K13495+K00279+K13495+K00791+K13495
Metabolism	Metabolism of terpenoids and polyketides	Brassinosteroid biosynthesis	1	68	0.973855	1	ko00905	MS.gene69236(CYP90A1)	K09588
Metabolism	Metabolism of cofactors and vitamins	Biotin metabolism	2	110	0.980606	1	ko00780	MS.gene52742(At3g03980);MSTRG.73203(KAS2)	K00059+K09458
Genetic Information Processing	Transcription	Basal transcription factors	9	311	0.983056	1	ko03022	MS.gene030125(TAF9);MS.gene044565(TFA1);MS.gene061229(TAF9);MS.gene073095(XPD);MS.gene35361(XPD);MS.gene68598(TAF9);MS.gene77014(XPB1);MS.gene79872(TAF7);MS.gene82260(XPB1)	K03133+K03136+K03133+K10844+K10844+K03133+K10843+K03132+K10843
Metabolism	Biosynthesis of other secondary metabolites	Phenylpropanoid biosynthesis	51	1291	0.986668	1	ko00940	MS.gene003287(pod);MS.gene003292(BACOVA_02659);MS.gene007715(4CLL7);MS.gene00856(BGLU46);MS.gene009662(CYP73A3);MS.gene011014(F26G);MS.gene01164(PNC2);MS.gene011803(CCOAOMT2);MS.gene012404(4CL);MS.gene02082(pod);MS.gene020987(PAL1);MS.gene023076(F26G);MS.gene028346(At1g30760);MS.gene029773(4CLL7);MS.gene029816(PAL17.1);MS.gene03078(BACOVA_02659);MS.gene036724(CAD);MS.gene039075(F6'H2);MS.gene0405…	K00430+K05349+K01904+K05350+K00487+K01188+K00430+K00588+K01904+K00430+K10775+K01188+K22395+K01904+K10775+K05349+K00083+K06892+K06892+K00430+K05349+K22395+K00430+K01904+K01188+K13065+K12355+K00430+K00588+K09753+K00083+K13065+K00083+K00430+K09756+K01904+K10775+K10775+K10775+K10775+K00487+K00083+K13065+K10775+K00430+K00430+K00430+K00430+K09753+K00430+K00083
Metabolism	Lipid metabolism	Fatty acid elongation	5	212	0.987376	1	ko00062	MS.gene29080(abhd17b);MS.gene30928(KCS12);MS.gene67385(KCS12);MS.gene70715(abhd17b);MS.gene99404(ECR)	K01076+K15397+K15397+K01076+K10258
Cellular Processes	Transport and catabolism	Endocytosis	53	1387	0.994439	1	ko04144	MS.gene000707(HSP70);MS.gene003544(ERD7);MS.gene006087(RABG3A);MS.gene016224(KINUB);MS.gene018572(MED37D);MS.gene019910(HSP70);MS.gene030307(VPS32.1);MS.gene032563(HSC-2);MS.gene036000(PIP5K2);MS.gene03827(SKD1);MS.gene038940(PLDZETA1);MS.gene043398(IST1);MS.gene047229(HSP70);MS.gene05160(HSP70);MS.gene056699(RABG3F);MS.gene057691(ERD7);MS.gene059672(AP2M);MS.gene060190(EHD1);MS.gene063023(ERD7);…	K03283+K19366+K07897+K10396+K03283+K03283+K12194+K03283+K00889+K12196+K01115+K19476+K03283+K03283+K07897+K19366+K11826+K12483+K19366+K19476+K18467+K18466+K11824+K07901+K18442+K11826+K11826+K18468+K07897+K12196+K00889+K12197+K03283+K03283+K07937+K07897+K18443+K03283+K03283+K19476+K18442+K19476+K03283+K01115+K04646+K11824+K10591+K18442+K12192+K19476+K03283+K12471+K01528
Metabolism	Lipid metabolism	Cutin, suberine and wax biosynthesis	3	187	0.997184	1	ko00073	MS.gene03811(CER1);MS.gene39341(CER1);MS.gene66787(FAR3)	K15404+K15404+K13356
Genetic Information Processing	Folding, sorting and degradation	SNARE interactions in vesicular transport	4	237	0.998608	1	ko04130	MS.gene031092(VTI13);MS.gene073764(SYP71);MS.gene46918(SYP121);MS.gene55293(VTI12)	K08493+K08506+K08486+K08493
Genetic Information Processing	Replication and repair	Base excision repair	5	293	0.999468	1	ko03410	MS.gene038389(POLIA);MS.gene062324(POLIA);MS.gene065470(LIG6);MS.gene78349(NTH2);MSTRG.8441(--)	K02335+K02335+K10747+K10773+K02335
Organismal Systems	Environmental adaptation	Plant-pathogen interaction	79	2179	0.999876	1	ko04626	MS.gene002606(At3g47570);MS.gene004143(MPK3);MS.gene004281(At3g47570);MS.gene004989(RPM1);MS.gene005474(At2g47060);MS.gene009725(WRKY24);MS.gene010372(--);MS.gene011713(SMH6);MS.gene015139(--);MS.gene01583(XA21);MS.gene01589(At3g47570);MS.gene01593(At3g47570);MS.gene016777(LYK3);MS.gene01687(PRB1);MS.gene021062(MYB48);MS.gene02255(PRB1);MS.gene024651(SGT1);MS.gene025448(NOA1);MS.gene026029(CML3);…	K13420+K20536+K13420+K13457+K13436+K13424+K13448+K09422+K13448+K13420+K13420+K13420+K13429+K13449+K09422+K13449+K12795+K13427+K13448+K13457+K13457+K13457+K05391+K09422+K09422+K13457+K13457+K13457+K13412+K13448+K13447+K13412+K09422+K13436+K13457+K05391+K05391+K13449+K13457+K13436+K13436+K09487+K01373+K18875+K05391+K15397+K09422+K09422+K04079+K04079+K09422+K09422+K13425+K13457+K13457+K13457+K09487+…
Genetic Information Processing	Folding, sorting and degradation	Ubiquitin mediated proteolysis	43	1407	0.999975	1	ko04120	MS.gene000943(SAE1A);MS.gene003553(UPL3);MS.gene008437(UBC8);MS.gene009881(DDB2);MS.gene013591(SINAT3);MS.gene024716(DET1);MS.gene029844(LOG2);MS.gene029877(UPL4);MS.gene031013(CUL3A);MS.gene033224(UBC4);MS.gene034323(RBX1A);MS.gene049955(UPL1);MS.gene05127(UBC8);MS.gene066881(PIAL2);MS.gene068939(PIAL2);MS.gene070534(COP1);MS.gene27972(DDB1);MS.gene30434(UBC23);MS.gene31632(SINAT3);MS.gene31929(…	K10684+K10590+K06689+K10140+K04506+K10571+K10604+K10590+K03869+K10576+K03868+K10592+K06689+K04706+K04706+K10143+K10610+K10581+K04506+K10581+K10592+K03094+K10592+K10592+K03350+K04706+K04706+K10598+K10592+K06689+K04506+K10577+K10579+K03094+K10576+K03094+K10573+K03094+K03869+K10591+K03094+K04706+K03360
Metabolism	Carbohydrate metabolism	Pentose and glucuronate interconversions	16	809	0.999999	1	ko00040	MS.gene003638(S6PDH);MS.gene011367(At5g63180);MS.gene015701(PECS-2.1);MS.gene020475(PECS-2.1);MS.gene020477(PECS-2.1);MS.gene032608(PME12);MS.gene051023(MPE3);MS.gene063062(PME2.1);MS.gene07232(PME7);MS.gene30820(SDH);MS.gene40226(XK2);MS.gene62712(PME31);MS.gene96629(SDH);MS.gene97191(UGD1);MS.gene97980(AKR4C9);MSTRG.13298(RE2)	K00011+K01728+K01051+K01051+K01051+K01051+K01051+K01051+K01051+K00008+K00854+K01051+K00008+K00012+K00002+K12447
Genetic Information Processing	Replication and repair	DNA replication	34	1707	1	1	ko03030	MS.gene00339(--);MS.gene010844(--);MS.gene028064(RPA1E);MS.gene03195(--);MS.gene036891(--);MS.gene038389(POLIA);MS.gene041443(--);MS.gene042871(RFC3);MS.gene045654(--);MS.gene047360(--);MS.gene047613(POLA);MS.gene062324(POLIA);MS.gene065470(LIG6);MS.gene074508(--);MS.gene09653(--);MS.gene29999(dna2);MS.gene43081(--);MS.gene45838(--);MS.gene49649(--);MS.gene55626(RFC3);MS.gene58619(--);MS.gene6627…	K07466+K07466+K07466+K07466+K07466+K02335+K07466+K10756+K07466+K07466+K02320+K02335+K10747+K07466+K07466+K10742+K07466+K07466+K07466+K10756+K07466+K07466+K07466+K07466+K07466+K07466+K07466+K07466+K07466+K07466+K07466+K02335+K07466+K07466
Genetic Information Processing	Replication and repair	Nucleotide excision repair	45	1799	1	1	ko03420	MS.gene00339(--);MS.gene009881(DDB2);MS.gene010844(--);MS.gene028064(RPA1E);MS.gene03195(--);MS.gene034323(RBX1A);MS.gene036063(CSB);MS.gene036891(--);MS.gene038088(CSB);MS.gene038389(POLIA);MS.gene041443(--);MS.gene042871(RFC3);MS.gene045654(--);MS.gene047360(--);MS.gene060524(KIC);MS.gene062324(POLIA);MS.gene065470(LIG6);MS.gene073095(XPD);MS.gene074508(--);MS.gene09653(--);MS.gene27972(DDB1);M…	K07466+K10140+K07466+K07466+K07466+K03868+K10841+K07466+K10841+K02335+K07466+K10756+K07466+K07466+K10840+K02335+K10747+K10844+K07466+K07466+K10610+K10844+K07466+K07466+K07466+K10848+K10756+K07466+K07466+K10839+K07466+K10846+K10843+K07466+K10843+K07466+K07466+K07466+K07466+K07466+K07466+K07466+K02335+K07466+K07466
Genetic Information Processing	Replication and repair	Mismatch repair	34	1640	1	1	ko03430	MS.gene00339(--);MS.gene010844(--);MS.gene028064(RPA1E);MS.gene03195(--);MS.gene036891(--);MS.gene041443(--);MS.gene042871(RFC3);MS.gene045654(--);MS.gene047360(--);MS.gene065470(LIG6);MS.gene07047(MSH6);MS.gene074508(--);MS.gene09653(--);MS.gene28806(MSH6);MS.gene41419(MSH3);MS.gene43081(--);MS.gene45838(--);MS.gene49649(--);MS.gene55626(RFC3);MS.gene58619(--);MS.gene61425(MSH7);MS.gene64888(MLH…	K07466+K07466+K07466+K07466+K07466+K07466+K10756+K07466+K07466+K10747+K08737+K07466+K07466+K08737+K08736+K07466+K07466+K07466+K10756+K07466+K08737+K08739+K07466+K07466+K07466+K07466+K07466+K07466+K07466+K07466+K07466+K07466+K07466+K07466
Genetic Information Processing	Replication and repair	Homologous recombination	36	1852	1	1	ko03440	MS.gene001893(CLSY1);MS.gene00339(--);MS.gene005296(RECQL1);MS.gene010844(--);MS.gene025121(At2g19490);MS.gene028064(RPA1E);MS.gene03195(--);MS.gene036891(--);MS.gene038389(POLIA);MS.gene041443(--);MS.gene045654(--);MS.gene047360(--);MS.gene062324(POLIA);MS.gene074508(--);MS.gene09653(--);MS.gene43081(--);MS.gene45838(--);MS.gene49649(--);MS.gene58619(--);MS.gene66279(--);MS.gene68883(--);MS.gene…	K10875+K07466+K10901+K07466+K03553+K07466+K07466+K07466+K02335+K07466+K07466+K07466+K02335+K07466+K07466+K07466+K07466+K07466+K07466+K07466+K07466+K12173+K07466+K07466+K11864+K07466+K10901+K10683+K07466+K07466+K07466+K07466+K07466+K02335+K07466+K07466

[truncated: 13 more sheets: Table S11, Table S12, Table S13, Table S14, Table S15, Table S16, Table S17, Table S18, Table S19, Table S20, Table S21, Table S22, Table S23]
